# Supplementary material for: Hidden diversity in Europe: new species and a revised taxonomy of the subgenus Leptoconops (Leptoconops) (Diptera, Ceratopogonidae)
Source: Zookeys. 2026 May 8;1279:201–39. doi: 10.3897/zookeys.1279.186179 (PMC13179505; doi:10.3897/zookeys.1279.186179)
Supplement: XML Treatment for Leptoconops nigrithorax [file zookeys.1279.186179-treatment1.xml]

<!DOCTYPE tp:taxon-treatment
  PUBLIC "-//TaxonX//DTD Taxonomic Treatment Publishing DTD v0 20100105//EN" "tax-treatment-NSO.dtd">
<tp:taxon-treatment xmlns:tp="http://www.plazi.org/taxpub"><tp:treatment-meta><kwd-group><label>Taxon classification</label><kwd>
                <named-content content-type="kingdom">
                  <named-content content-type="taxon-name">
                    <named-content content-type="kingdom">Animalia</named-content>
                  </named-content>
                </named-content>
              </kwd><kwd>
                <named-content content-type="order">Diptera</named-content>
              </kwd><kwd>
                <named-content content-type="family">Ceratopogonidae</named-content>
              </kwd></kwd-group><mixed-citation publication-type="journal"><person-group><name><surname>Paun-Tanase</surname><given-names>Dumitru Ionut</given-names></name><name><surname>González</surname><given-names>Mikel Alexander</given-names></name><name><surname>Magallanes</surname><given-names>Sergio</given-names></name><name><surname>Naro</surname><given-names>Giovanni</given-names></name><name><surname>Epis</surname><given-names>Sara</given-names></name><name><surname>Figuerola</surname><given-names>Jordi</given-names></name></person-group><article-title>Hidden diversity in Europe: new species and a revised taxonomy of the subgenus <italic><tp:taxon-name><tp:taxon-name-part taxon-name-part-type="genus" reg="Leptoconops">Leptoconops</tp:taxon-name-part></tp:taxon-name></italic> (<italic><tp:taxon-name><tp:taxon-name-part taxon-name-part-type="genus" reg="Leptoconops"/><tp:taxon-name-part taxon-name-part-type="subgenus" reg="Leptoconops">Leptoconops</tp:taxon-name-part></tp:taxon-name></italic>) (<tp:taxon-name><tp:taxon-name-part taxon-name-part-type="order" reg="Diptera">Diptera</tp:taxon-name-part></tp:taxon-name>, <tp:taxon-name><tp:taxon-name-part taxon-name-part-type="family" reg="Ceratopogonidae">Ceratopogonidae</tp:taxon-name-part></tp:taxon-name>)</article-title><source>Zookeys</source><day>08</day><month>05</month><year>2026</year><volume>1279</volume><fpage>201</fpage><lpage>239</lpage><pub-id pub-id-type="doi">10.3897/zookeys.1279.186179</pub-id></mixed-citation></tp:treatment-meta><tp:nomenclature><tp:taxon-name><object-id xmlns:xlink="http://www.w3.org/1999/xlink" content-type="arpha" xlink:type="simple">D3BFF2BA-EB50-581F-9641-72A91D4E7136</object-id>
                    		<tp:taxon-name-part taxon-name-part-type="genus" reg="Leptoconops">Leptoconops</tp:taxon-name-part> <tp:taxon-name-part taxon-name-part-type="species" reg="nigrithorax">nigrithorax</tp:taxon-name-part>
                    	
                    		<object-id xmlns:xlink="http://www.w3.org/1999/xlink" content-type="zoobank" xlink:type="simple">https://zoobank.org/59EDFCFD-4251-4A32-9CB2-D737D4B0FBDA</object-id>
                    	</tp:taxon-name><tp:taxon-authority>González &amp; Tanase</tp:taxon-authority><tp:taxon-status xmlns:xlink="http://www.w3.org/1999/xlink" xlink:type="simple">sp. nov.</tp:taxon-status><xref ref-type="fig" rid="F1">Fig. 1</xref><xref ref-type="supplementary-material" rid="S1">, Suppl. material 1: figs S1–S6</xref></tp:nomenclature><tp:treatment-sec sec-type="Material examined"><title>Material examined.</title><p><bold><italic>Holotype</italic></bold>: SPAIN • ♀; Las Pachecas, Cádiz; <named-content xmlns:xlink="http://www.w3.org/1999/xlink" content-type="dwc:verbatimCoordinates" xlink:type="simple">36.590805, -6.098175</named-content>, alt. 61 m; 29 May 2023; M. A. González leg.; <abbrev xmlns:xlink="http://www.w3.org/1999/xlink" xlink:title="BG-Sentinel traps (BIOGENS, Germany)" xlink:type="simple">BGS</abbrev> trap; EBD I-016375<bold>. <italic>Paratypes</italic></bold>: SPAIN • 1 ♀; labelled as for the holotype, except for EBD I-016376 - 3 ♀; labelled as for the holotype, except for NHMUK014316789-NHMUK014316791 - 2 ♀; Los Palacios, Sevilla; <named-content xmlns:xlink="http://www.w3.org/1999/xlink" content-type="dwc:verbatimCoordinates" xlink:type="simple">37.14261, -6.042228</named-content>, alt. 1 m; 21 Jun 2023; M. A. González leg.; <abbrev xmlns:xlink="http://www.w3.org/1999/xlink" xlink:title="BG-Sentinel traps (BIOGENS, Germany)" xlink:type="simple">BGS</abbrev> trap; MNCN_Ent 283581.</p></tp:treatment-sec><tp:treatment-sec sec-type="Diagnosis"><title>Diagnosis.</title><p><italic><tp:taxon-name><tp:taxon-name-part taxon-name-part-type="genus" reg="Leptoconops">Leptoconops</tp:taxon-name-part> <tp:taxon-name-part taxon-name-part-type="species" reg="nigrithorax">nigrithorax</tp:taxon-name-part></tp:taxon-name></italic> sp. nov. can be distinguished from other European <italic><tp:taxon-name><tp:taxon-name-part taxon-name-part-type="genus" reg="Leptoconops">Leptoconops</tp:taxon-name-part></tp:taxon-name></italic> species by the combination of the following characters: (i) shiny black thorax, visible both dorsally and laterally under a stereomicroscope (Fig. <xref ref-type="fig" rid="F1">1A, B</xref>), (ii) uniformly dark brown legs, without pale coloration on tarsomeres (Fig. <xref ref-type="fig" rid="F1">1F–H</xref>), and (iii) a higher number of lacinial teeth. In addition, the type and distribution of antennal sensilla also provide useful diagnostic features.</p></tp:treatment-sec><tp:treatment-sec sec-type="Description"><title>Description.</title><p>Females large (2.06 ± 0.14 <abbrev xmlns:xlink="http://www.w3.org/1999/xlink" xlink:title="millimeters" xlink:type="simple">mm</abbrev>). Specimens dark, with a shiny black thorax (Fig. <xref ref-type="fig" rid="F1">1A, B</xref>, Suppl. material <xref ref-type="supplementary-material" rid="S1">1</xref>: fig. S1A, B), brownish abdomen, and uniformly dark-brown legs (Fig. <xref ref-type="fig" rid="F1">1F–H</xref>).</p><p><bold><italic>Head</italic></bold>. Subspherical, with dull metallic green tones on clypeus, frons, and vertex (Suppl. material <xref ref-type="supplementary-material" rid="S1">1</xref>: fig. S1C, D). Head length: 343.52 ± 7.59 <abbrev xmlns:xlink="http://www.w3.org/1999/xlink" xlink:title="micrometers" xlink:type="simple">µm</abbrev>; width: 377.61 ± 7.85 <abbrev xmlns:xlink="http://www.w3.org/1999/xlink" xlink:title="micrometers" xlink:type="simple">µm</abbrev> (Suppl. material <xref ref-type="supplementary-material" rid="S1">1</xref>: fig. S1D). Head width is 4.2-4.5 × the interocular distance. Two (occasionally 1) lateral interocular setae present, one each side (Suppl. material <xref ref-type="supplementary-material" rid="S1">1</xref>: fig. S1F). Vertex moderately spiculated (400 × magnification) and with 10–12 supraorbital setae arranged in a row (Suppl. material <xref ref-type="supplementary-material" rid="S1">1</xref>: fig. S1E). Eyes bare, moderately separated by a diameter of 7.28 ommatidia (85.89 ± 2.67 <abbrev xmlns:xlink="http://www.w3.org/1999/xlink" xlink:title="micrometers" xlink:type="simple">µm</abbrev>) (Suppl. material <xref ref-type="supplementary-material" rid="S1">1</xref>: fig. S1F).</p><p><bold><italic>Antenna</italic></bold>. Pedicel with four setae; flagellomere I has five or six setae. Lengths of flagellomeres I–XII are provided in Suppl. material <xref ref-type="supplementary-material" rid="S1">1</xref>: table S2. Total antennal length = 388.75 ± 29.39 <abbrev xmlns:xlink="http://www.w3.org/1999/xlink" xlink:title="micrometers" xlink:type="simple">µm</abbrev>; <abbrev xmlns:xlink="http://www.w3.org/1999/xlink" xlink:title="antennal ratio" xlink:type="simple">AR</abbrev> = 0.7. Proximal flagellomeres II–IV are longitudinally flattened, while V–VI vary from flattened to subspherical; distal flagellomeres VII–XI are spherical (Suppl. material <xref ref-type="supplementary-material" rid="S1">1</xref>: fig. S2A, B). Terminal flagellomere elongate and similar in length to the preceding three flagellomeres combined: densely setose with three or four sensilla chaetica on the anterior mid-section and one or two minute hyaline <abbrev xmlns:xlink="http://www.w3.org/1999/xlink" xlink:title="sensory setae" xlink:type="simple">ss</abbrev> (Suppl. material <xref ref-type="supplementary-material" rid="S1">1</xref>: fig. S2C). Flagellomeres armed with abundant long sensilla trichodea that extend beyond the base of the next segment (sum of both faces): 6–10 on flagellomeres I–IV and 18–22 on flagellomeres V–XI. The sensilla trichodea are arranged in two or three semi-verticils on the external face and in a basal whorl on the internal face (Fig. <xref ref-type="fig" rid="F1">1D</xref>). Straight and thick hyaline <abbrev xmlns:xlink="http://www.w3.org/1999/xlink" xlink:title="sensory setae" xlink:type="simple">ss</abbrev> (one pair per flagellomere, II–XI) are diametrically opposite (facing each other), tips reach the base of the next flagellomere (Fig. <xref ref-type="fig" rid="F1">1E</xref>). One minute hyaline <abbrev xmlns:xlink="http://www.w3.org/1999/xlink" xlink:title="sensory setae" xlink:type="simple">ss</abbrev> located on one side of flagellomeres II–XI (sometimes variable and/or difficult to see). No sensilla chaetica on flagellomeres except on I (occasionally 1 on II).</p><p><bold><italic>Mouthparts</italic></bold>. Dark brown (Suppl. material <xref ref-type="supplementary-material" rid="S1">1</xref>: fig. S3A). Clypeus with four frontoclypeal setae (similar length and thickness) arranged trapezoidally: the anterior pair closer but the posterior pair widely separated (Suppl. material <xref ref-type="supplementary-material" rid="S1">1</xref>: fig. S1G). Proboscis (216.98 ± 8.71 <abbrev xmlns:xlink="http://www.w3.org/1999/xlink" xlink:title="micrometers" xlink:type="simple">µm</abbrev>) shorter than the head. Palps slightly exceed the proboscis tip. Palpus length: 222.57 ± 7.31 <abbrev xmlns:xlink="http://www.w3.org/1999/xlink" xlink:title="micrometers" xlink:type="simple">µm</abbrev>. <abbrev xmlns:xlink="http://www.w3.org/1999/xlink" xlink:title="palpal ratio" xlink:type="simple">PR</abbrev> = 2.06 (1.80–2.32). The first two palpal segments (length: 44.17 ± 7.74 <abbrev xmlns:xlink="http://www.w3.org/1999/xlink" xlink:title="micrometers" xlink:type="simple">µm</abbrev>) bear three long setae. The third palpal segment (Fig. <xref ref-type="fig" rid="F1">1C</xref>) is longer than wide (94.95 ± 4.78 <abbrev xmlns:xlink="http://www.w3.org/1999/xlink" xlink:title="micrometers" xlink:type="simple">µm</abbrev> and 46.41 ± 6.19 <abbrev xmlns:xlink="http://www.w3.org/1999/xlink" xlink:title="micrometers" xlink:type="simple">µm</abbrev>), slightly incrassate and with 8–10 setae (3 on outer margin, 2 or 3 in sensory area, and 3 or 4 on inner margin). Sensorium with 35–40 sensory pits arranged in 4–6 irregular rows, covering roughly three-quarters of the surface area. The sensillar area measures 1,500.74 ± 93.06 <abbrev xmlns:xlink="http://www.w3.org/1999/xlink" xlink:title="micrometers" xlink:type="simple">µm</abbrev><sup>2</sup>. The fourth segment (83.75 ± 1.81 <abbrev xmlns:xlink="http://www.w3.org/1999/xlink" xlink:title="micrometers" xlink:type="simple">µm</abbrev>) cylindrical, with one or two median setae (usually 1) and 3–5 (usually 4) apical/subapical setae. Lacinia with 22–30 evenly arranged teeth (Suppl. material <xref ref-type="supplementary-material" rid="S1">1</xref>: fig. S3B). Mandible is armed with 19–24 teeth (Suppl. material <xref ref-type="supplementary-material" rid="S1">1</xref>: fig. S3C).</p><p><bold><italic>Thorax</italic></bold>. Mesonotum polished, shiny black, length 660.10 ± 34.10 <abbrev xmlns:xlink="http://www.w3.org/1999/xlink" xlink:title="micrometers" xlink:type="simple">µm</abbrev>, width 440.24 ± 10.00 <abbrev xmlns:xlink="http://www.w3.org/1999/xlink" xlink:title="micrometers" xlink:type="simple">µm</abbrev> (Fig. <xref ref-type="fig" rid="F1">1B</xref>, Suppl. material <xref ref-type="supplementary-material" rid="S1">1</xref>: fig. S4A, B); setose, with three longitudinal straight rows of dark, distinct setae (1 acrostical and 2 dorsocentral, 14–16 setae per row) (Suppl. material <xref ref-type="supplementary-material" rid="S1">1</xref>: fig. S4C, D). Scapular setae are present and a pair of longer prescutellar setae also present. Anterolateral scutal margin with 15–22 scattered setae per side (Suppl. material <xref ref-type="supplementary-material" rid="S1">1</xref>: fig. S4D). Lateral thoracic sclerites polished and shiny, often with reddish mahogany tones, especially in clefts (Suppl. material <xref ref-type="supplementary-material" rid="S1">1</xref>: fig. S4B). Humeral pits absent or inconspicuous. Katepisternum shiny black, with 8–10 scattered setae on each side. Scutellum pruinose with two pairs of long medial setae (subapical and lateral) of similar length (Suppl. material <xref ref-type="supplementary-material" rid="S1">1</xref>: fig. S4E). Post-scutellum strongly arched and bare, with ornamentation and distinct metallic green tones (Suppl. material <xref ref-type="supplementary-material" rid="S1">1</xref>: fig. S4F). Halters white apically, with dark basally (Suppl. material <xref ref-type="supplementary-material" rid="S1">1</xref>: fig. S4F).</p><p><bold><italic>Legs</italic></bold>. Uniformly dark brown, not shiny (Fig. <xref ref-type="fig" rid="F1">1F–H</xref>). Measurements in Suppl. material <xref ref-type="supplementary-material" rid="S1">1</xref>: table S3. Hindleg (1,896.39 ± 105.81 <abbrev xmlns:xlink="http://www.w3.org/1999/xlink" xlink:title="micrometers" xlink:type="simple">µm</abbrev>) longer than both foreleg (1,529 ± 50.15 <abbrev xmlns:xlink="http://www.w3.org/1999/xlink" xlink:title="micrometers" xlink:type="simple">µm</abbrev>) and midleg (1,689.31 ± 77.10 <abbrev xmlns:xlink="http://www.w3.org/1999/xlink" xlink:title="micrometers" xlink:type="simple">µm</abbrev>). Coxa with six bristles; distal trochanters, basal femur, and tibia possess chordotonal organs (Suppl. material <xref ref-type="supplementary-material" rid="S1">1</xref>: fig. S5D). Trochanter surface with 5–7 long, distinctive bristles plus two short straight bristles and 14–16 chordotonal organs (arranged in two groups, 5–7 + 8–10), femur with 12 bristles arranged in two lines (4 + 8), and tibia with three or four (Suppl. material <xref ref-type="supplementary-material" rid="S1">1</xref>: fig. S5D). Tarsomeres of legs covered with uniformly fine pilosity; femur and tibia with a variable number of long distinct bristles arranged in rows. Typically, at least two lines of bristles arranged in one row, with the other two or three lines mixed. Both anterior and posterior apical regions of the femur each with two or three additional long bristles. Tibial comb with four spines (outer spines shorter than inner ones) (Suppl. material <xref ref-type="supplementary-material" rid="S1">1</xref>: fig. S5A). Apical spines are present on the first (1 or 2, except hind tarsomere, which is variable, having 2–6 strong spines) and second (usually 2) tarsomeres but absent on the third and fourth (variable on the third of the hindlegs). The basitarsus is highly setose in all legs; claws symmetrical, each with a narrow, pointed, moderate-sized basal tooth (Suppl. material <xref ref-type="supplementary-material" rid="S1">1</xref>: fig. S5B, C); empodium with a branched bristle.</p><p><bold><italic>Wing</italic></bold>. Length: 1.08 ± 0.01 <abbrev xmlns:xlink="http://www.w3.org/1999/xlink" xlink:title="millimeters" xlink:type="simple">mm</abbrev>; width: 0.50 ± 0.03 <abbrev xmlns:xlink="http://www.w3.org/1999/xlink" xlink:title="millimeters" xlink:type="simple">mm</abbrev>; <abbrev xmlns:xlink="http://www.w3.org/1999/xlink" xlink:title="costal ratio" xlink:type="simple">CR</abbrev>: 0.39 (0.38–0.41). Veins are distinct, radial cells highly sclerotized, with yellow tones (Suppl. material <xref ref-type="supplementary-material" rid="S1">1</xref>: fig. S5E).</p><p><bold><italic>Abdomen</italic></bold>. Tergites (Suppl. material <xref ref-type="supplementary-material" rid="S1">1</xref>: fig. S6A) and sternites (Suppl. material <xref ref-type="supplementary-material" rid="S1">1</xref>: fig. S6B) brown to dark brown, pleural membrane with a leathery texture. Ventral setae are abundant on segments 1–5 (&gt; 30), moderate on segments 6 and 7 (15–22), and scarce on segments 8–10 (&lt; 15). Two small functional spermathecae of equal size (47.09 ± 3.82 <abbrev xmlns:xlink="http://www.w3.org/1999/xlink" xlink:title="micrometers" xlink:type="simple">µm</abbrev> × 28.76 ± 3.12 <abbrev xmlns:xlink="http://www.w3.org/1999/xlink" xlink:title="micrometers" xlink:type="simple">µm</abbrev> and 45.79 ± 4.78 <abbrev xmlns:xlink="http://www.w3.org/1999/xlink" xlink:title="micrometers" xlink:type="simple">µm</abbrev> × 27.65 ± 2.05 <abbrev xmlns:xlink="http://www.w3.org/1999/xlink" xlink:title="micrometers" xlink:type="simple">µm</abbrev>), oval, and highly sclerotized, with an inconspicuous uncolored area apically and a short, well-formed neck (5.65 ± 2.05 <abbrev xmlns:xlink="http://www.w3.org/1999/xlink" xlink:title="micrometers" xlink:type="simple">µm</abbrev>) (Fig. <xref ref-type="fig" rid="F1">1I, J</xref>, Suppl. material <xref ref-type="supplementary-material" rid="S1">1</xref>: fig. S6D). Two small accessory spermathecae present, one bigger than the other (depending on how placed during preparation; the smallest may be difficult to observe) (Fig. <xref ref-type="fig" rid="F1">1I, J</xref>).</p><p><bold><italic>Genitalia</italic></bold>. On sternite VIII the extremities of the lateral arms of the ventral plate are sclerotized, pointed, and membranous at the base (with stretch marks). These arms are orientated horizontally outwards or slightly curved (Suppl. material <xref ref-type="supplementary-material" rid="S1">1</xref>: fig. S6C). Ventral extremities of segment IV are shaped in a sclerotized structure with three or four bristles. Genital atrium semicircular (slightly wider than long), with four large, thick, curved bristles (arising from a pediculate protuberance) on each side posteriorly and numerous weak bristles evenly arranged at the base (Suppl. material <xref ref-type="supplementary-material" rid="S1">1</xref>: fig. S6E). Behind the atrium lies a pigmented structure with an excavation in the middle section, sometimes featuring a tiny projection. Genital armature of anal cone large, V-shaped ventrally, with a trapezoidal and well-sclerotized upper part (Suppl. material <xref ref-type="supplementary-material" rid="S1">1</xref>: fig. S6C, E). Genital lamella dark, elongate (255.64 ± 7.32 <abbrev xmlns:xlink="http://www.w3.org/1999/xlink" xlink:title="micrometers" xlink:type="simple">µm</abbrev> × 69.37 ± 9.38 <abbrev xmlns:xlink="http://www.w3.org/1999/xlink" xlink:title="micrometers" xlink:type="simple">µm</abbrev>, length × width; index: 3.7, 3.10–4.49) bearing 55–70 setae (Fig. <xref ref-type="fig" rid="F1">1I</xref>, Suppl. material <xref ref-type="supplementary-material" rid="S1">1</xref>: fig. S6C).</p><p><bold>Male</bold>. Unknown.</p></tp:treatment-sec><tp:treatment-sec sec-type="Etymology"><title>Etymology.</title><p>The specific epithet nigrithorax refers to the shiny black thorax that characterizes this species.</p></tp:treatment-sec><tp:treatment-sec sec-type="Distribution"><title>Distribution.</title><p>This species was detected at numerous different sites across the three sampled provinces (Fig. <xref ref-type="fig" rid="F2">2</xref>).</p></tp:treatment-sec><tp:treatment-sec sec-type="Habitat"><title>Habitat.</title><p>Specimens were collected in large numbers (&lt; 1,000) from Mediterranean shrubs near arable land (diverse crops), pastures, and small water bodies (e.g. creeks) (Fig. <xref ref-type="fig" rid="F9">9A–D</xref>).</p></tp:treatment-sec><tp:treatment-sec sec-type="Notes"><title>Notes.</title><p>Ethanol alters the coloration of some structures in fresh specimens. The shiny appearance is less evident in ethanol preserved specimens. Lighting conditions also influence the perception of colors and tones.</p></tp:treatment-sec><tp:treatment-sec><!--Section generated to contain objects referenced in tp:taxon-treatment.--><fig id="F1" position="float" orientation="portrait"><object-id xmlns:xlink="http://www.w3.org/1999/xlink" content-type="doi" xlink:type="simple">10.3897/zookeys.1279.186179.figure1</object-id><object-id xmlns:xlink="http://www.w3.org/1999/xlink" content-type="arpha" xlink:type="simple">909B7D56-BBAA-500E-9CDC-779D81D1215E</object-id><label>Figure 1.</label><caption><p><italic><tp:taxon-name><tp:taxon-name-part taxon-name-part-type="genus" reg="Leptoconops">Leptoconops</tp:taxon-name-part> <tp:taxon-name-part taxon-name-part-type="species" reg="nigrithorax">nigrithorax</tp:taxon-name-part></tp:taxon-name></italic> sp. nov. voucher (from holotype and paratypes). <bold>A</bold>. Habitus, lateral view (antennae missing) (<abbrev xmlns:xlink="http://www.w3.org/1999/xlink" xlink:title="freshly collected specimens" xlink:type="simple">FS</abbrev>); <bold>B</bold>. Thorax, dorsal view (<abbrev xmlns:xlink="http://www.w3.org/1999/xlink" xlink:title="freshly collected specimens" xlink:type="simple">FS</abbrev>); <bold>C</bold>. Palpus, ventral view (<abbrev xmlns:xlink="http://www.w3.org/1999/xlink" xlink:title="slide-mounted specimens" xlink:type="simple">MS</abbrev>); <bold>D</bold>. Sensilla trichodea on proximal flagellomeres (<abbrev xmlns:xlink="http://www.w3.org/1999/xlink" xlink:title="slide-mounted specimens" xlink:type="simple">MS</abbrev>); E. Hyaline sensory setae (indicated by yellow arrows) on distal flagellomeres (<abbrev xmlns:xlink="http://www.w3.org/1999/xlink" xlink:title="slide-mounted specimens" xlink:type="simple">MS</abbrev>); <bold>F</bold>. Foreleg; <bold>G</bold>. Midleg; <bold>H</bold>. Hindleg (<abbrev xmlns:xlink="http://www.w3.org/1999/xlink" xlink:title="freshly collected specimens" xlink:type="simple">FS</abbrev>); <bold>I</bold>. Apical portion of the abdomen, ventral view; genitalia (<abbrev xmlns:xlink="http://www.w3.org/1999/xlink" xlink:title="slide-mounted specimens" xlink:type="simple">MS</abbrev>); <bold>J</bold>. Main and accessory spermathecae (<abbrev xmlns:xlink="http://www.w3.org/1999/xlink" xlink:title="slide-mounted specimens" xlink:type="simple">MS</abbrev>).</p></caption><graphic xmlns:xlink="http://www.w3.org/1999/xlink" xlink:href="zookeys-1279-201_article-186179__-g001.jpg" id="oo_1629947.jpg" position="float" orientation="portrait" xlink:type="simple"><uri content-type="original_file" xlink:type="simple">https://binary.pensoft.net/fig/1629947</uri></graphic></fig><supplementary-material xmlns:xlink="http://www.w3.org/1999/xlink" id="S1" position="float" orientation="portrait" xlink:type="simple"><object-id content-type="doi" xlink:type="simple">10.3897/zookeys.1279.186179.suppl1</object-id><object-id content-type="arpha" xlink:type="simple">42307AD0-3AE6-5567-8CF3-320FD798E767</object-id><label>Supplementary material 1</label><caption><p><italic><tp:taxon-name><tp:taxon-name-part taxon-name-part-type="genus" reg="Leptoconops">Leptoconops</tp:taxon-name-part></tp:taxon-name></italic> taxonomy</p></caption><statement content-type="dataType"><label>Data type</label><p>docx</p></statement><statement content-type="notes"><label>Explanation note</label><p>In this document is available all suplementary taxonomic images from the species, and also three tables with information about taxonomic features.</p></statement><media xlink:href="zookeys-1279-201_article-186179__-s001.docx" mimetype="application" mime-subtype="vnd.openxmlformats-officedocument.wordprocessingml.document" position="float" orientation="portrait" id="oo_1629961.docx" xlink:type="simple"><uri content-type="original_file" xlink:type="simple">https://binary.pensoft.net/file/1629961</uri></media><permissions><license xlink:type="simple"><license-p>This dataset is made available under the Open Database License (<ext-link ext-link-type="uri" xlink:href="http://opendatacommons.org/licenses/odbl/1.0/" xlink:type="simple">http://opendatacommons.org/licenses/odbl/1.0/</ext-link>). The Open Database License (ODbL) is a license agreement intended to allow users to freely share, modify, and use this Dataset while maintaining this same freedom for others, provided that the original source and author(s) are credited.</license-p></license></permissions><attrib specific-use="authors"> Dumitru Ionut Paun-Tanase, Mikel Alexander González, Sergio Magallanes, Giovanni Naro, Sara Epis, Jordi Figuerola</attrib></supplementary-material><fig id="F2" position="float" orientation="portrait"><object-id xmlns:xlink="http://www.w3.org/1999/xlink" content-type="doi" xlink:type="simple">10.3897/zookeys.1279.186179.figure2</object-id><object-id xmlns:xlink="http://www.w3.org/1999/xlink" content-type="arpha" xlink:type="simple">64FDAB88-33DE-57C2-8E00-781AAB6DCE84</object-id><label>Figure 2.</label><caption><p><italic><tp:taxon-name><tp:taxon-name-part taxon-name-part-type="genus" reg="Leptoconops">Leptoconops</tp:taxon-name-part> <tp:taxon-name-part taxon-name-part-type="species" reg="nigrithorax">nigrithorax</tp:taxon-name-part></tp:taxon-name></italic> sp. nov. distribution in the study area, shown in red. The various attempted sampling sites are indicated in grey.</p></caption><graphic xmlns:xlink="http://www.w3.org/1999/xlink" xlink:href="zookeys-1279-201_article-186179__-g002.jpg" id="oo_1629948.jpg" position="float" orientation="portrait" xlink:type="simple"><uri content-type="original_file" xlink:type="simple">https://binary.pensoft.net/fig/1629948</uri></graphic></fig><fig id="F9" position="float" orientation="portrait"><object-id xmlns:xlink="http://www.w3.org/1999/xlink" content-type="doi" xlink:type="simple">10.3897/zookeys.1279.186179.figure9</object-id><object-id xmlns:xlink="http://www.w3.org/1999/xlink" content-type="arpha" xlink:type="simple">449960C4-C6B2-5722-AB61-692DA48D85D8</object-id><label>Figure 9.</label><caption><p>Examples of habitats where the <tp:taxon-name><tp:taxon-name-part taxon-name-part-type="genus" reg="Leptoconops">Leptoconops</tp:taxon-name-part></tp:taxon-name> species recorded in this study were recorded: <bold>A</bold>. Mediterranean scrub dominated by <italic><tp:taxon-name><tp:taxon-name-part taxon-name-part-type="genus" reg="Chamaerops">Chamaerops</tp:taxon-name-part> <tp:taxon-name-part taxon-name-part-type="species" reg="humilis">humilis</tp:taxon-name-part></tp:taxon-name></italic>; <bold>B</bold>. arable cropland margins; <bold>C</bold>. riverside vegetation; <bold>D</bold>. <italic><tp:taxon-name><tp:taxon-name-part taxon-name-part-type="genus" reg="Pistachia">Pistachia</tp:taxon-name-part> <tp:taxon-name-part taxon-name-part-type="species" reg="lentiscus">lentiscus</tp:taxon-name-part></tp:taxon-name></italic> scrub; <bold>E</bold>. transitional woodland scrub habitats.</p></caption><graphic xmlns:xlink="http://www.w3.org/1999/xlink" xlink:href="zookeys-1279-201_article-186179__-g009.jpg" id="oo_1629955.jpg" position="float" orientation="portrait" xlink:type="simple"><uri content-type="original_file" xlink:type="simple">https://binary.pensoft.net/fig/1629955</uri></graphic></fig></tp:treatment-sec></tp:taxon-treatment>
