# Supplementary material for: Hidden diversity in Europe: new species and a revised taxonomy of the subgenus Leptoconops (Leptoconops) (Diptera, Ceratopogonidae)
Source: Zookeys. 2026 May 8;1279:201–39. doi: 10.3897/zookeys.1279.186179 (PMC13179505; doi:10.3897/zookeys.1279.186179)
Supplement: XML Treatment for Leptoconops triangularis [file zookeys.1279.186179-treatment2.xml]

<!DOCTYPE tp:taxon-treatment
  PUBLIC "-//TaxonX//DTD Taxonomic Treatment Publishing DTD v0 20100105//EN" "tax-treatment-NSO.dtd">
<tp:taxon-treatment xmlns:tp="http://www.plazi.org/taxpub"><tp:treatment-meta><kwd-group><label>Taxon classification</label><kwd>
                <named-content content-type="kingdom">
                  <named-content content-type="taxon-name">
                    <named-content content-type="kingdom">Animalia</named-content>
                  </named-content>
                </named-content>
              </kwd><kwd>
                <named-content content-type="order">Diptera</named-content>
              </kwd><kwd>
                <named-content content-type="family">Ceratopogonidae</named-content>
              </kwd></kwd-group><mixed-citation publication-type="journal"><person-group><name><surname>Paun-Tanase</surname><given-names>Dumitru Ionut</given-names></name><name><surname>González</surname><given-names>Mikel Alexander</given-names></name><name><surname>Magallanes</surname><given-names>Sergio</given-names></name><name><surname>Naro</surname><given-names>Giovanni</given-names></name><name><surname>Epis</surname><given-names>Sara</given-names></name><name><surname>Figuerola</surname><given-names>Jordi</given-names></name></person-group><article-title>Hidden diversity in Europe: new species and a revised taxonomy of the subgenus <italic><tp:taxon-name><tp:taxon-name-part taxon-name-part-type="genus" reg="Leptoconops">Leptoconops</tp:taxon-name-part></tp:taxon-name></italic> (<italic><tp:taxon-name><tp:taxon-name-part taxon-name-part-type="genus" reg="Leptoconops"/><tp:taxon-name-part taxon-name-part-type="subgenus" reg="Leptoconops">Leptoconops</tp:taxon-name-part></tp:taxon-name></italic>) (<tp:taxon-name><tp:taxon-name-part taxon-name-part-type="order" reg="Diptera">Diptera</tp:taxon-name-part></tp:taxon-name>, <tp:taxon-name><tp:taxon-name-part taxon-name-part-type="family" reg="Ceratopogonidae">Ceratopogonidae</tp:taxon-name-part></tp:taxon-name>)</article-title><source>Zookeys</source><day>08</day><month>05</month><year>2026</year><volume>1279</volume><fpage>201</fpage><lpage>239</lpage><pub-id pub-id-type="doi">10.3897/zookeys.1279.186179</pub-id></mixed-citation></tp:treatment-meta><tp:nomenclature><tp:taxon-name><object-id xmlns:xlink="http://www.w3.org/1999/xlink" content-type="arpha" xlink:type="simple">E51EB593-0E15-5D56-B318-C721398484A8</object-id>
                    		<tp:taxon-name-part taxon-name-part-type="genus" reg="Leptoconops">Leptoconops</tp:taxon-name-part> <tp:taxon-name-part taxon-name-part-type="species" reg="triangularis">triangularis</tp:taxon-name-part>
                    	
                    		<object-id xmlns:xlink="http://www.w3.org/1999/xlink" content-type="zoobank" xlink:type="simple">https://zoobank.org/3F1772E7-1B60-4B3C-B909-4E0C093BC428</object-id>
                    	</tp:taxon-name><tp:taxon-authority>González &amp; Tanase</tp:taxon-authority><tp:taxon-status xmlns:xlink="http://www.w3.org/1999/xlink" xlink:type="simple">sp. nov.</tp:taxon-status><xref ref-type="fig" rid="F3">Fig. 3</xref><xref ref-type="supplementary-material" rid="S1">, Suppl. material 1: figs S7–S12</xref></tp:nomenclature><tp:treatment-sec sec-type="Material examined"><title>Material examined.</title><p><bold><italic>Holotype</italic></bold>: SPAIN • ♀; Pago del Humo, Cádiz; <named-content xmlns:xlink="http://www.w3.org/1999/xlink" content-type="dwc:verbatimCoordinates" xlink:type="simple">36.417118, -6.090697</named-content>; alt. 11 m. 06 Jun. 2024; M. A. González leg.; <abbrev xmlns:xlink="http://www.w3.org/1999/xlink" xlink:title="BG-Sentinel traps (BIOGENS, Germany)" xlink:type="simple">BGS</abbrev> trap; EBD I-016377<bold>. <italic>Paratypes</italic></bold>: SPAIN • 1 ♀; labelled as for the holotype, except for EBD I-016378 - 1♀; La Canaleja, Cádiz; <named-content xmlns:xlink="http://www.w3.org/1999/xlink" content-type="dwc:verbatimCoordinates" xlink:type="simple">36.425053, -5.9079281</named-content>; alt. 54 m; 6 Jun 2024; M. A. González leg.; <abbrev xmlns:xlink="http://www.w3.org/1999/xlink" xlink:title="BG-Sentinel traps (BIOGENS, Germany)" xlink:type="simple">BGS</abbrev> trap; MNCN_Ent 283582 - 1♀; Vejer de la Frontera, Cádiz; <named-content xmlns:xlink="http://www.w3.org/1999/xlink" content-type="dwc:verbatimCoordinates" xlink:type="simple">36.282130, -5.963067</named-content>; alt. 59 m; 6 Jun 2024; M. A. González leg.; <abbrev xmlns:xlink="http://www.w3.org/1999/xlink" xlink:title="BG-Sentinel traps (BIOGENS, Germany)" xlink:type="simple">BGS</abbrev> trap; NHMUK014316788 - 1♀; Écija, Sevilla; <named-content xmlns:xlink="http://www.w3.org/1999/xlink" content-type="dwc:verbatimCoordinates" xlink:type="simple">37.448530,-5.1076545</named-content>; alt. 183 m; 18 Jun 2024; M. A. González leg.; <abbrev xmlns:xlink="http://www.w3.org/1999/xlink" xlink:title="BG-Sentinel traps (BIOGENS, Germany)" xlink:type="simple">BGS</abbrev> trap; NHMUK014316787 - 1♀; Écija, Sevilla; <named-content xmlns:xlink="http://www.w3.org/1999/xlink" content-type="dwc:verbatimCoordinates" xlink:type="simple">37.448530,-5.1076545</named-content>; alt. 183 m; 18 Jun 2024; M. A. González leg.; <abbrev xmlns:xlink="http://www.w3.org/1999/xlink" xlink:title="BG-Sentinel traps (BIOGENS, Germany)" xlink:type="simple">BGS</abbrev> trap; MNCN_Ent 283583 - 1♀; Vejer de la Frontera, Cádiz; <named-content xmlns:xlink="http://www.w3.org/1999/xlink" content-type="dwc:verbatimCoordinates" xlink:type="simple">36.282130, -5.963067</named-content>; alt. 59 m; 6 Jun 2024; M. A. González leg.; <abbrev xmlns:xlink="http://www.w3.org/1999/xlink" xlink:title="BG-Sentinel traps (BIOGENS, Germany)" xlink:type="simple">BGS</abbrev> trap; MNCN_Ent 283584.</p></tp:treatment-sec><tp:treatment-sec sec-type="Diagnosis"><title>Diagnosis.</title><p>The abdominal terga possess characteristic sharply defined, black triangular spots that are large on segments I–IV but become progressively smaller and more diffuse towards the apex (segments V–VII) (Fig. <xref ref-type="fig" rid="F3">3B</xref>). This character is unique among the <italic><tp:taxon-name><tp:taxon-name-part taxon-name-part-type="genus" reg="Leptoconops">Leptoconops</tp:taxon-name-part></tp:taxon-name></italic> species recorded in the Western Palearctic.</p></tp:treatment-sec><tp:treatment-sec sec-type="Description"><title>Description.</title><p>Females medium-sized (1.63 ± 0.10 <abbrev xmlns:xlink="http://www.w3.org/1999/xlink" xlink:title="millimeters" xlink:type="simple">mm</abbrev>). Thorax dorsally pruinose with green metallic reflections; abdomen pale cream to light brown (almost orange), with distinctive black triangular spots on the tergites; legs bicolored (Fig. <xref ref-type="fig" rid="F3">3A, B</xref>, Suppl. material <xref ref-type="supplementary-material" rid="S1">1</xref>: fig. S7A, B).</p><p><bold><italic>Head</italic></bold>. Subspherical, dull-pruinose dark with metallic-green tones on the clypeus, frons, and vertex (Suppl. material <xref ref-type="supplementary-material" rid="S1">1</xref>: fig. S7C, D). Head width (445.12 ± 43.02 <abbrev xmlns:xlink="http://www.w3.org/1999/xlink" xlink:title="micrometers" xlink:type="simple">µm</abbrev>) exceeds head length (372.30 ± 34.55 <abbrev xmlns:xlink="http://www.w3.org/1999/xlink" xlink:title="micrometers" xlink:type="simple">µm</abbrev>) (Suppl. material <xref ref-type="supplementary-material" rid="S1">1</xref>: fig. S7D). Head width 4.3 × (4.1–4.6) the interocular distance. Two lateral interocular setae present (one per side) that are sometimes hard to see (Suppl. material <xref ref-type="supplementary-material" rid="S1">1</xref>: fig. S7E). Vertex moderately spiculated under 400x magnification and have 8–10 setae aligned in a row, four setae within the upper interocular space. Eyes bare, separated by the diameter of 8 ommatidia (102.68 ± 14.35 <abbrev xmlns:xlink="http://www.w3.org/1999/xlink" xlink:title="micrometers" xlink:type="simple">µm</abbrev>) (Suppl. material <xref ref-type="supplementary-material" rid="S1">1</xref>: fig. S7D, E).</p><p><bold><italic>Antenna</italic></bold>. Pedicel usually with three setae; flagellomere I has six setae (4 + 2). Lengths of flagellomeres I–XII are provided in Suppl. material <xref ref-type="supplementary-material" rid="S1">1</xref>: table S2. Total antennal length = 485.68 ± 17.92 <abbrev xmlns:xlink="http://www.w3.org/1999/xlink" xlink:title="micrometers" xlink:type="simple">µm</abbrev>; <abbrev xmlns:xlink="http://www.w3.org/1999/xlink" xlink:title="antennal ratio" xlink:type="simple">AR</abbrev> = 0.68. Proximal flagellomeres II–IV longitudinally flattened, V subspherical, and VI–XI becoming progressively spherical (Suppl. material <xref ref-type="supplementary-material" rid="S1">1</xref>: fig. S8A). Terminal flagellomere elongate, similar in length to the preceding 2–2.5 segments combined, densely setose, with various minute hyaline <abbrev xmlns:xlink="http://www.w3.org/1999/xlink" xlink:title="sensory setae" xlink:type="simple">ss</abbrev> and four or five sensilla chaetica (1 apical, 1 basal, and 3 beyond the mid-section) (Fig. <xref ref-type="fig" rid="F3">3D</xref>, Suppl. material <xref ref-type="supplementary-material" rid="S1">1</xref>: fig. S8B). Antenna with 8–14 sensilla trichodea arranged in two or three semi-verticils on both faces of each flagellomere (Suppl. material <xref ref-type="supplementary-material" rid="S1">1</xref>: fig. S8C). Distinctive and conspicuous sensilla chaetica present on one face: three or four long and curved on flagellomeres I–VIII, and one or two entirely straight on flagellomeres IX–XI (Suppl. material <xref ref-type="supplementary-material" rid="S1">1</xref>: fig. S8D). Minute hyaline <abbrev xmlns:xlink="http://www.w3.org/1999/xlink" xlink:title="sensory setae" xlink:type="simple">ss</abbrev> arranged on the distal third in variable numbers (2–5 per flagellomere). A pair of thin hyaline <abbrev xmlns:xlink="http://www.w3.org/1999/xlink" xlink:title="sensory setae" xlink:type="simple">ss</abbrev> present on flagellomeres I–XI, situated sub-laterally on one face, curved beyond mid-length, and proximate (Fig. <xref ref-type="fig" rid="F3">3E</xref>, Suppl. material <xref ref-type="supplementary-material" rid="S1">1</xref>: fig. S8E).</p><p><bold><italic>Mouthparts</italic></bold>. Dark brown. Clypeus setae with the same configuration as the previous species (Suppl. material <xref ref-type="supplementary-material" rid="S1">1</xref>: fig. S7F). Proboscis 204.27 ± 18.49 <abbrev xmlns:xlink="http://www.w3.org/1999/xlink" xlink:title="micrometers" xlink:type="simple">µm</abbrev>, shorter than head length. Palps slightly protrude beyond the proboscis tip; total palpal length 226.83 ± 19.83 <abbrev xmlns:xlink="http://www.w3.org/1999/xlink" xlink:title="micrometers" xlink:type="simple">µm</abbrev>; <abbrev xmlns:xlink="http://www.w3.org/1999/xlink" xlink:title="palpal ratio" xlink:type="simple">PR</abbrev> = 1.56 (1.40–1.70). First two palpal segments (length 44.36 ± 11.51 <abbrev xmlns:xlink="http://www.w3.org/1999/xlink" xlink:title="micrometers" xlink:type="simple">µm</abbrev>) each with three long setae. Third segment (Fig. <xref ref-type="fig" rid="F3">3C</xref>) large and moderately incrassate, markedly longer than wide (97.25 ± 4.28 <abbrev xmlns:xlink="http://www.w3.org/1999/xlink" xlink:title="micrometers" xlink:type="simple">µm</abbrev> and 62.43 ± 5.01 <abbrev xmlns:xlink="http://www.w3.org/1999/xlink" xlink:title="micrometers" xlink:type="simple">µm</abbrev>), with 6–11 setae (2–4 on the outer margin, 2–4 in sensory area, and 2 or 3 on the inner margin). Sensorium with 70–85 sensilla arranged in 6–8 irregular rows, occupying ~3/4 of surface with sensory pits; sensillar area 1,755.57 ± 35.31 <abbrev xmlns:xlink="http://www.w3.org/1999/xlink" xlink:title="micrometers" xlink:type="simple">µm</abbrev><sup>2</sup>. Fourth segment (85.21 ± 8.31 <abbrev xmlns:xlink="http://www.w3.org/1999/xlink" xlink:title="micrometers" xlink:type="simple">µm</abbrev>) cylindrical, with one or two median setae (usually 1), one or two subapical setae (usually 1), and two or three apical setae (Fig. <xref ref-type="fig" rid="F3">3C</xref>, Suppl. material <xref ref-type="supplementary-material" rid="S1">1</xref>: fig. S9). Lacinia has 21–24 teeth, typically curved apically (Suppl. material <xref ref-type="supplementary-material" rid="S1">1</xref>: fig. S9). Mandible armed with 15–20 teeth (Suppl. material <xref ref-type="supplementary-material" rid="S1">1</xref>: fig. S9).</p><p><bold><italic>Thorax</italic></bold>. Mesonotum pruinose with green or greyish reflections, depending on light, length 553.75 ± 30.08 <abbrev xmlns:xlink="http://www.w3.org/1999/xlink" xlink:title="micrometers" xlink:type="simple">µm</abbrev>, width 451.66 ± 35.16 <abbrev xmlns:xlink="http://www.w3.org/1999/xlink" xlink:title="micrometers" xlink:type="simple">µm</abbrev> (Suppl. material <xref ref-type="supplementary-material" rid="S1">1</xref>: fig. S10A). Mesonotum bears brown setae arranged in three longitudinal rows (one acrostical and two dorsocentral), and with scattered setae antero- and post-laterally. Three distinctive supraalar setae present on each side. Humeral callus prominent with angular edges (Suppl. material <xref ref-type="supplementary-material" rid="S1">1</xref>: fig. S10A). Humeral pits consisting of three or four small, rounded black spots aligned anteriorly, with an additional group of three or four black pits centrally in the prescutellar area (Suppl. material <xref ref-type="supplementary-material" rid="S1">1</xref>: fig. S10B, C). Anepisternum without setae; katepisternum pruinose with 8–10 scattered setae on each side. Scutellum pruinose with two (subapical and lateral) or three (1 subapical and 2 lateral, the outer lateral pair shorter) pairs of setae. Post-scutellum strongly arched, pruinose, and bare. Halters yellow apically and dark basally (Suppl. material <xref ref-type="supplementary-material" rid="S1">1</xref>: fig. S10B).</p><p><bold><italic>Legs</italic></bold>. Bicolored, with alternating dark and pale patterns. Measurements in Suppl. material <xref ref-type="supplementary-material" rid="S1">1</xref>: table S3. Foreleg (1,545.09 ± 58.79 <abbrev xmlns:xlink="http://www.w3.org/1999/xlink" xlink:title="micrometers" xlink:type="simple">µm</abbrev>) and midleg (1,628.80 ± 124.13 <abbrev xmlns:xlink="http://www.w3.org/1999/xlink" xlink:title="micrometers" xlink:type="simple">µm</abbrev>) shorter than hindleg (2,066 ± 98.10 <abbrev xmlns:xlink="http://www.w3.org/1999/xlink" xlink:title="micrometers" xlink:type="simple">µm</abbrev>). Femur and tibia uniformly dark brown. Foreleg tarsomeres: first bicolored (three-quarters dark, one quarter pale), others uniformly dark (Fig. <xref ref-type="fig" rid="F3">3F</xref>). Midleg and hindleg tarsomeres: first and second pale except for dark apical tips; others uniformly dark (Fig. <xref ref-type="fig" rid="F3">3G, H</xref>). Trochanter, femur, and tibia bear 12–14 (2 groups), 10–12 (basal region, usually 8 + 4), and three or four (basal region), respectively, chordotonal organs. Trochanter with eight bristles (6 distinctive and long, 2 weak, closely positioned, straight). Leg surface with fine pilosity and 3–5 rows of setae arranged in a row or irregularly. Apical regions of femur and tibia have additional long bristles. Tibial comb with four spines, the central two equal in size (largest), the outer two smaller and unequal (Fig. <xref ref-type="fig" rid="F3">3K</xref>, Suppl. material <xref ref-type="supplementary-material" rid="S1">1</xref>: fig. S11A). Hind basitarsus highly setulose. Apical spines present on the first (1 spine) and second (1 spine) tarsomeres of foreleg, on first, second, third, and fourth (1 or 2 spines each) tarsomeres of midleg, and on first (2–4 spines), second (2 spines), third (1 or 2 spines), and fourth (variable) tarsomeres of hindlegs. Claws similar on all legs, slightly undulate in profile, symmetrical, each with a thick, pointed basal tooth and a bristle arising from its base (Suppl. material <xref ref-type="supplementary-material" rid="S1">1</xref>: fig. S11B, C). Empodium with a branched bristle.</p><p><bold><italic>Wing</italic></bold>. Length 1.14 ± 0.09 <abbrev xmlns:xlink="http://www.w3.org/1999/xlink" xlink:title="millimeters" xlink:type="simple">mm</abbrev>; width of 0.46 ± 0.02 <abbrev xmlns:xlink="http://www.w3.org/1999/xlink" xlink:title="millimeters" xlink:type="simple">mm</abbrev>, <abbrev xmlns:xlink="http://www.w3.org/1999/xlink" xlink:title="costal ratio" xlink:type="simple">CR</abbrev>: 0.43 (0.39–0.53). Veins distinct; radial cells highly sclerotized and yellowish (Suppl. material <xref ref-type="supplementary-material" rid="S1">1</xref>: fig. S11D, E).</p><p><bold><italic>Abdomen</italic></bold>. Tergites and sternites pale fawn to pale brown. Tergites 1–4 with well-defined triangular black spots (Fig. <xref ref-type="fig" rid="F3">3B</xref>). Ventral setae more abundant on segments 1–5 (&gt; 30), moderately numerous on segments 6 and 7 (15–25), and less abundant on segments 8–10 (&lt; 16). The two functional elongate spermathecae are nearly equal in size (74.54 ± 6.3 × 22.29 ± 2.03 <abbrev xmlns:xlink="http://www.w3.org/1999/xlink" xlink:title="micrometers" xlink:type="simple">µm</abbrev> and 70.71 ± 3.65 × 45.76 ± 1.53 <abbrev xmlns:xlink="http://www.w3.org/1999/xlink" xlink:title="micrometers" xlink:type="simple">µm</abbrev>), highly sclerotized, and have a discolored apical region (minute yellow spots), and a distinct tronco-conical sclerotized neck (9.89 ± 1.26 <abbrev xmlns:xlink="http://www.w3.org/1999/xlink" xlink:title="micrometers" xlink:type="simple">µm</abbrev>) (Fig. <xref ref-type="fig" rid="F3">3I, J</xref>, Suppl. material <xref ref-type="supplementary-material" rid="S1">1</xref>: fig. S12A, D). A small, rudimentary third spermatheca is present (Suppl. material <xref ref-type="supplementary-material" rid="S1">1</xref>: fig. S12A).</p><p><bold><italic>Genitalia</italic></bold>. Sternite VIII and the extremities of the lateral arms of the ventral plates show basal striations and well-developed extremities with variable orientation (Suppl. material <xref ref-type="supplementary-material" rid="S1">1</xref>: fig. S12B, C). Ventral extremities of segment IV form a sclerotized structure with two or three fine bristles. The genital atrium is semicircular (wider than long), with four long, strongly curved bristles, arising from enlarged posterior bases, of similar size. Base with a moderate number of weaker bristles (Suppl. material <xref ref-type="supplementary-material" rid="S1">1</xref>: fig. S12B, C). Behind the atrium lies a pigmented structure with a concave medial region and sclerotized margins. Genital armature of the anal cone large, V-shaped in ventral view, and strongly sclerotized (Suppl. material <xref ref-type="supplementary-material" rid="S1">1</xref>: fig. S12A–C). Lamella dark greyish, not especially long (195.65 ± 15.45 <abbrev xmlns:xlink="http://www.w3.org/1999/xlink" xlink:title="micrometers" xlink:type="simple">µm</abbrev> × 71.50 ± 6.85 <abbrev xmlns:xlink="http://www.w3.org/1999/xlink" xlink:title="micrometers" xlink:type="simple">µm</abbrev>, length × width; index 2.7, 2.2–3.5), and bear 50–60 scattered setae, longer apically (Fig. <xref ref-type="fig" rid="F3">3I, J</xref>, Suppl. material <xref ref-type="supplementary-material" rid="S1">1</xref>: fig. S12A).</p><p><bold>Male</bold>. Unknown.</p></tp:treatment-sec><tp:treatment-sec sec-type="Etymology"><title>Etymology.</title><p>The specific epithet triangularis refers to the distinctive triangular black spots on the abdominal tergites that characterize this species.</p></tp:treatment-sec><tp:treatment-sec sec-type="Distribution"><title>Distribution.</title><p>This species is known from just a few locations in the three sampled provinces (Fig. <xref ref-type="fig" rid="F4">4</xref>).</p></tp:treatment-sec><tp:treatment-sec sec-type="Habitat"><title>Habitat.</title><p>Specimens were collected in low numbers (&lt; 20) from Mediterranean shrub vegetation bordering arable land (Fig. <xref ref-type="fig" rid="F9">9A, B, D</xref>).</p></tp:treatment-sec><tp:treatment-sec><!--Section generated to contain objects referenced in tp:taxon-treatment.--><fig id="F3" position="float" orientation="portrait"><object-id xmlns:xlink="http://www.w3.org/1999/xlink" content-type="doi" xlink:type="simple">10.3897/zookeys.1279.186179.figure3</object-id><object-id xmlns:xlink="http://www.w3.org/1999/xlink" content-type="arpha" xlink:type="simple">4601CB24-FA56-5D42-B977-A2D61D142390</object-id><label>Figure 3.</label><caption><p><italic><tp:taxon-name><tp:taxon-name-part taxon-name-part-type="genus" reg="Leptoconops">Leptoconops</tp:taxon-name-part> <tp:taxon-name-part taxon-name-part-type="species" reg="triangularis">triangularis</tp:taxon-name-part></tp:taxon-name></italic> sp. nov. voucher (from holotype and paratypes). <bold>A</bold>. Habitus, lateral view (antennae and forelegs missing) (<abbrev xmlns:xlink="http://www.w3.org/1999/xlink" xlink:title="freshly collected specimens" xlink:type="simple">FS</abbrev>); B. Abdomen, dorsal view (<abbrev xmlns:xlink="http://www.w3.org/1999/xlink" xlink:title="freshly collected specimens" xlink:type="simple">FS</abbrev>); <bold>C</bold>. Palpus, ventral view (<abbrev xmlns:xlink="http://www.w3.org/1999/xlink" xlink:title="slide-mounted specimens" xlink:type="simple">MS</abbrev>); <bold>D</bold>. Sensilla chaetica on proximal flagellomeres (<abbrev xmlns:xlink="http://www.w3.org/1999/xlink" xlink:title="slide-mounted specimens" xlink:type="simple">MS</abbrev>); <bold>E</bold>. Hyaline sensory setae (indicated by yellow arrows) on distal flagellomeres (<abbrev xmlns:xlink="http://www.w3.org/1999/xlink" xlink:title="slide-mounted specimens" xlink:type="simple">MS</abbrev>); <bold>F</bold>. Foreleg; <bold>G</bold>. Midleg; <bold>H</bold>. Hindleg (<abbrev xmlns:xlink="http://www.w3.org/1999/xlink" xlink:title="freshly collected specimens" xlink:type="simple">FS</abbrev>); <bold>I</bold>. Main spermathecae (<abbrev xmlns:xlink="http://www.w3.org/1999/xlink" xlink:title="slide-mounted specimens" xlink:type="simple">MS</abbrev>); <bold>J</bold>. Apical portion of the abdomen, ventral view; genitalia and main spermathecae (<abbrev xmlns:xlink="http://www.w3.org/1999/xlink" xlink:title="slide-mounted specimens" xlink:type="simple">MS</abbrev>); <bold>K</bold>. Tibial comb (<abbrev xmlns:xlink="http://www.w3.org/1999/xlink" xlink:title="slide-mounted specimens" xlink:type="simple">MS</abbrev>).</p></caption><graphic xmlns:xlink="http://www.w3.org/1999/xlink" xlink:href="zookeys-1279-201_article-186179__-g003.jpg" id="oo_1629949.jpg" position="float" orientation="portrait" xlink:type="simple"><uri content-type="original_file" xlink:type="simple">https://binary.pensoft.net/fig/1629949</uri></graphic></fig><supplementary-material xmlns:xlink="http://www.w3.org/1999/xlink" id="S1" position="float" orientation="portrait" xlink:type="simple"><object-id content-type="doi" xlink:type="simple">10.3897/zookeys.1279.186179.suppl1</object-id><object-id content-type="arpha" xlink:type="simple">42307AD0-3AE6-5567-8CF3-320FD798E767</object-id><label>Supplementary material 1</label><caption><p><italic><tp:taxon-name><tp:taxon-name-part taxon-name-part-type="genus" reg="Leptoconops">Leptoconops</tp:taxon-name-part></tp:taxon-name></italic> taxonomy</p></caption><statement content-type="dataType"><label>Data type</label><p>docx</p></statement><statement content-type="notes"><label>Explanation note</label><p>In this document is available all suplementary taxonomic images from the species, and also three tables with information about taxonomic features.</p></statement><media xlink:href="zookeys-1279-201_article-186179__-s001.docx" mimetype="application" mime-subtype="vnd.openxmlformats-officedocument.wordprocessingml.document" position="float" orientation="portrait" id="oo_1629961.docx" xlink:type="simple"><uri content-type="original_file" xlink:type="simple">https://binary.pensoft.net/file/1629961</uri></media><permissions><license xlink:type="simple"><license-p>This dataset is made available under the Open Database License (<ext-link ext-link-type="uri" xlink:href="http://opendatacommons.org/licenses/odbl/1.0/" xlink:type="simple">http://opendatacommons.org/licenses/odbl/1.0/</ext-link>). The Open Database License (ODbL) is a license agreement intended to allow users to freely share, modify, and use this Dataset while maintaining this same freedom for others, provided that the original source and author(s) are credited.</license-p></license></permissions><attrib specific-use="authors"> Dumitru Ionut Paun-Tanase, Mikel Alexander González, Sergio Magallanes, Giovanni Naro, Sara Epis, Jordi Figuerola</attrib></supplementary-material><fig id="F4" position="float" orientation="portrait"><object-id xmlns:xlink="http://www.w3.org/1999/xlink" content-type="doi" xlink:type="simple">10.3897/zookeys.1279.186179.figure4</object-id><object-id xmlns:xlink="http://www.w3.org/1999/xlink" content-type="arpha" xlink:type="simple">4AF677A4-4C06-512D-A30A-F7EEA7578ED8</object-id><label>Figure 4.</label><caption><p><italic><tp:taxon-name><tp:taxon-name-part taxon-name-part-type="genus" reg="Leptoconops">Leptoconops</tp:taxon-name-part> <tp:taxon-name-part taxon-name-part-type="species" reg="triangularis">triangularis</tp:taxon-name-part></tp:taxon-name></italic> sp. nov. distribution in the study area, shown in red. The various attempted sampling sites are indicated in grey.</p></caption><graphic xmlns:xlink="http://www.w3.org/1999/xlink" xlink:href="zookeys-1279-201_article-186179__-g004.jpg" id="oo_1629950.jpg" position="float" orientation="portrait" xlink:type="simple"><uri content-type="original_file" xlink:type="simple">https://binary.pensoft.net/fig/1629950</uri></graphic></fig><fig id="F9" position="float" orientation="portrait"><object-id xmlns:xlink="http://www.w3.org/1999/xlink" content-type="doi" xlink:type="simple">10.3897/zookeys.1279.186179.figure9</object-id><object-id xmlns:xlink="http://www.w3.org/1999/xlink" content-type="arpha" xlink:type="simple">449960C4-C6B2-5722-AB61-692DA48D85D8</object-id><label>Figure 9.</label><caption><p>Examples of habitats where the <tp:taxon-name><tp:taxon-name-part taxon-name-part-type="genus" reg="Leptoconops">Leptoconops</tp:taxon-name-part></tp:taxon-name> species recorded in this study were recorded: <bold>A</bold>. Mediterranean scrub dominated by <italic><tp:taxon-name><tp:taxon-name-part taxon-name-part-type="genus" reg="Chamaerops">Chamaerops</tp:taxon-name-part> <tp:taxon-name-part taxon-name-part-type="species" reg="humilis">humilis</tp:taxon-name-part></tp:taxon-name></italic>; <bold>B</bold>. arable cropland margins; <bold>C</bold>. riverside vegetation; <bold>D</bold>. <italic><tp:taxon-name><tp:taxon-name-part taxon-name-part-type="genus" reg="Pistachia">Pistachia</tp:taxon-name-part> <tp:taxon-name-part taxon-name-part-type="species" reg="lentiscus">lentiscus</tp:taxon-name-part></tp:taxon-name></italic> scrub; <bold>E</bold>. transitional woodland scrub habitats.</p></caption><graphic xmlns:xlink="http://www.w3.org/1999/xlink" xlink:href="zookeys-1279-201_article-186179__-g009.jpg" id="oo_1629955.jpg" position="float" orientation="portrait" xlink:type="simple"><uri content-type="original_file" xlink:type="simple">https://binary.pensoft.net/fig/1629955</uri></graphic></fig></tp:treatment-sec></tp:taxon-treatment>
