# Supplementary material for: Hidden diversity in Europe: new species and a revised taxonomy of the subgenus Leptoconops (Leptoconops) (Diptera, Ceratopogonidae)
Source: Zookeys. 2026 May 8;1279:201–39. doi: 10.3897/zookeys.1279.186179 (PMC13179505; doi:10.3897/zookeys.1279.186179)
Supplement: XML Treatment for Leptoconops pseudoirritans [file zookeys.1279.186179-treatment3.xml]

<!DOCTYPE tp:taxon-treatment
  PUBLIC "-//TaxonX//DTD Taxonomic Treatment Publishing DTD v0 20100105//EN" "tax-treatment-NSO.dtd">
<tp:taxon-treatment xmlns:tp="http://www.plazi.org/taxpub"><tp:treatment-meta><kwd-group><label>Taxon classification</label><kwd>
                <named-content content-type="kingdom">
                  <named-content content-type="taxon-name">
                    <named-content content-type="kingdom">Animalia</named-content>
                  </named-content>
                </named-content>
              </kwd><kwd>
                <named-content content-type="order">Diptera</named-content>
              </kwd><kwd>
                <named-content content-type="family">Ceratopogonidae</named-content>
              </kwd></kwd-group><mixed-citation publication-type="journal"><person-group><name><surname>Paun-Tanase</surname><given-names>Dumitru Ionut</given-names></name><name><surname>González</surname><given-names>Mikel Alexander</given-names></name><name><surname>Magallanes</surname><given-names>Sergio</given-names></name><name><surname>Naro</surname><given-names>Giovanni</given-names></name><name><surname>Epis</surname><given-names>Sara</given-names></name><name><surname>Figuerola</surname><given-names>Jordi</given-names></name></person-group><article-title>Hidden diversity in Europe: new species and a revised taxonomy of the subgenus <italic><tp:taxon-name><tp:taxon-name-part taxon-name-part-type="genus" reg="Leptoconops">Leptoconops</tp:taxon-name-part></tp:taxon-name></italic> (<italic><tp:taxon-name><tp:taxon-name-part taxon-name-part-type="genus" reg="Leptoconops"/><tp:taxon-name-part taxon-name-part-type="subgenus" reg="Leptoconops">Leptoconops</tp:taxon-name-part></tp:taxon-name></italic>) (<tp:taxon-name><tp:taxon-name-part taxon-name-part-type="order" reg="Diptera">Diptera</tp:taxon-name-part></tp:taxon-name>, <tp:taxon-name><tp:taxon-name-part taxon-name-part-type="family" reg="Ceratopogonidae">Ceratopogonidae</tp:taxon-name-part></tp:taxon-name>)</article-title><source>Zookeys</source><day>08</day><month>05</month><year>2026</year><volume>1279</volume><fpage>201</fpage><lpage>239</lpage><pub-id pub-id-type="doi">10.3897/zookeys.1279.186179</pub-id></mixed-citation></tp:treatment-meta><tp:nomenclature><tp:taxon-name><object-id xmlns:xlink="http://www.w3.org/1999/xlink" content-type="arpha" xlink:type="simple">F334D35D-3AAC-5BFA-86F2-07CFD0667B57</object-id>
                    		<tp:taxon-name-part taxon-name-part-type="genus" reg="Leptoconops">Leptoconops</tp:taxon-name-part> <tp:taxon-name-part taxon-name-part-type="species" reg="pseudoirritans">pseudoirritans</tp:taxon-name-part>
                    	
                    		<object-id xmlns:xlink="http://www.w3.org/1999/xlink" content-type="zoobank" xlink:type="simple">https://zoobank.org/F286CF9A-2967-4FF5-ABCD-EC77B71C938F</object-id>
                    	</tp:taxon-name><tp:taxon-authority>González &amp; Tanase</tp:taxon-authority><tp:taxon-status xmlns:xlink="http://www.w3.org/1999/xlink" xlink:type="simple">sp. nov.</tp:taxon-status><xref ref-type="fig" rid="F5">Fig. 5</xref><xref ref-type="supplementary-material" rid="S1">, Suppl. material 1: figs S13–S18</xref></tp:nomenclature><tp:treatment-sec sec-type="Material examined"><title>Material examined.</title><p><bold><italic>Holotype</italic></bold>: SPAIN • ♀; Alcalá de Guadaíra, Sevilla; <named-content xmlns:xlink="http://www.w3.org/1999/xlink" content-type="dwc:verbatimCoordinates" xlink:type="simple">37.288340, -5.778454</named-content>; alt. 45 m. 6 Jun. 2024; M. A. González leg.; <abbrev xmlns:xlink="http://www.w3.org/1999/xlink" xlink:title="BG-Sentinel traps (BIOGENS, Germany)" xlink:type="simple">BGS</abbrev> trap; EBD I-016379<bold>. <italic>Paratypes</italic></bold>: SPAIN • 1 ♀; labelled as for the holotype, except for EBD I-016380; 2 ♀; Carmona, Sevilla; <named-content xmlns:xlink="http://www.w3.org/1999/xlink" content-type="dwc:verbatimCoordinates" xlink:type="simple">37.445281, -5.630657</named-content>; alt. 87 m; 09 Aug 2023; M. A. González leg.; <abbrev xmlns:xlink="http://www.w3.org/1999/xlink" xlink:title="BG-Sentinel traps (BIOGENS, Germany)" xlink:type="simple">BGS</abbrev> trap; NHMUK014316795; NHMUK014316796 - 1 ♀; Arahal, Sevilla; <named-content xmlns:xlink="http://www.w3.org/1999/xlink" content-type="dwc:verbatimCoordinates" xlink:type="simple">37.26508016923277, -5.636044311686363</named-content>; alt. 65 m; 06 Jun 2024; M. A. González leg.; <abbrev xmlns:xlink="http://www.w3.org/1999/xlink" xlink:title="BG-Sentinel traps (BIOGENS, Germany)" xlink:type="simple">BGS</abbrev> trap; NHMUK014316794 - 1 ♀ labelled as previous paratype, except for NHMUK014316793 - 1 ♀; El Palomar, Sevilla; <named-content xmlns:xlink="http://www.w3.org/1999/xlink" content-type="dwc:verbatimCoordinates" xlink:type="simple">37.370435, -5.500349</named-content>; alt 113 m; 10 May 2023; M. A. González leg.; <abbrev xmlns:xlink="http://www.w3.org/1999/xlink" xlink:title="BG-Sentinel traps (BIOGENS, Germany)" xlink:type="simple">BGS</abbrev> trap; MNCN_Ent 283585 - 1 ♀; Arahal, Sevilla; <named-content xmlns:xlink="http://www.w3.org/1999/xlink" content-type="dwc:verbatimCoordinates" xlink:type="simple">37.26508016923277, -5.636044311686363</named-content>; alt. 65 m; 06 Jun 2024; M. A. González leg.; <abbrev xmlns:xlink="http://www.w3.org/1999/xlink" xlink:title="BG-Sentinel traps (BIOGENS, Germany)" xlink:type="simple">BGS</abbrev> trap; MNCN_Ent 283586.</p></tp:treatment-sec><tp:treatment-sec sec-type="Diagnosis"><title>Diagnosis.</title><p>Claws with bristle-like teeth; proboscis length shorter (&lt; 280 <abbrev xmlns:xlink="http://www.w3.org/1999/xlink" xlink:title="micrometers" xlink:type="simple">µm</abbrev>). Sensory pits with &lt; 40 sensilla (Fig. <xref ref-type="fig" rid="F5">5D</xref>). Spermathecae nearly as long as wide (Fig. <xref ref-type="fig" rid="F5">5I</xref>). Flagellomere XII usually with four sensilla chaetica.</p></tp:treatment-sec><tp:treatment-sec sec-type="Description"><title>Description.</title><p>Females small (1.52 ± 0.06 <abbrev xmlns:xlink="http://www.w3.org/1999/xlink" xlink:title="millimeters" xlink:type="simple">mm</abbrev>). Thorax dorsally pruinose with metallic green reflections; abdomen pale cream to brown; legs bicolored (Fig. <xref ref-type="fig" rid="F5">5A</xref>, Suppl. material <xref ref-type="supplementary-material" rid="S1">1</xref>: fig. S13A).</p><p><bold><italic>Head</italic></bold>. Subspherical, dull pruinose to dark brown, with metallic-green tones (Suppl. material <xref ref-type="supplementary-material" rid="S1">1</xref>: fig. S13B–D). Head length 347.93 ± 11.51 <abbrev xmlns:xlink="http://www.w3.org/1999/xlink" xlink:title="micrometers" xlink:type="simple">µm</abbrev>, slightly exceeding width 337.44 ± 14.61 <abbrev xmlns:xlink="http://www.w3.org/1999/xlink" xlink:title="micrometers" xlink:type="simple">µm</abbrev>. Head width is 3.7 <bold>×</bold> (3.3–4.0) the interocular distance; two lateral setae are present, one on each side. Vertex with around ten supraorbital setae arranged in a single row; surface slightly spiculate at 400 × magnification (Suppl. material <xref ref-type="supplementary-material" rid="S1">1</xref>: fig. S13E). Eyes bare, separated by the diameter of 8.2 ommatidia (89.41 ± 6.54 <abbrev xmlns:xlink="http://www.w3.org/1999/xlink" xlink:title="micrometers" xlink:type="simple">µm</abbrev>) (Suppl. material <xref ref-type="supplementary-material" rid="S1">1</xref>: fig. S13D, E).</p><p><bold><italic>Antenna</italic></bold>. Pedicel with 2–5 long bristles; flagellomere I with five (4 + 1) bristles. Lengths of flagellomeres I–XII are provided in Suppl. material <xref ref-type="supplementary-material" rid="S1">1</xref>: table S2. Total antennal length = 340.20 ± 17.46 <abbrev xmlns:xlink="http://www.w3.org/1999/xlink" xlink:title="micrometers" xlink:type="simple">µm</abbrev>; <abbrev xmlns:xlink="http://www.w3.org/1999/xlink" xlink:title="antennal ratio" xlink:type="simple">AR</abbrev> = 0.64. Flagellomeres I–XI slightly flattened, subspherical (Suppl. material <xref ref-type="supplementary-material" rid="S1">1</xref>: fig. S14A). Terminal flagellomere (Suppl. material <xref ref-type="supplementary-material" rid="S1">1</xref>: fig. S14B) thick and club-shaped, markedly wider than the preceding segments, densely setose, similar in length to the previous two segments combined and with four sensilla chaetica on the distal third (3 beyond the central part, one subapical). Each of flagellomeres I–XI has a pair of short (similar in length to flagellomere) hyaline <abbrev xmlns:xlink="http://www.w3.org/1999/xlink" xlink:title="sensory setae" xlink:type="simple">ss</abbrev> arranged in pairs (diametrically opposed) (Fig. <xref ref-type="fig" rid="F5">5B</xref>, Suppl. material <xref ref-type="supplementary-material" rid="S1">1</xref>: fig. S14C). On flagellomeres II–XI, 10–14 sensilla trichodea are arranged in semi-verticils on one face (Fig. <xref ref-type="fig" rid="F5">5B</xref>). Medium-length sensilla chaetica are present on one face of proximal flagellomeres II–VIII (2–4) and distal flagellomeres IX–XI (0–2) (Fig. <xref ref-type="fig" rid="F5">5C</xref>). Flagellomeres have a variable number of minute hyaline <abbrev xmlns:xlink="http://www.w3.org/1999/xlink" xlink:title="sensory setae" xlink:type="simple">ss</abbrev> scattered across their surface.</p><p><bold><italic>Mouthparts</italic></bold>. Dark brown. Frontoclypeal setae as described in previous species. Proboscis length (265.04 ± 22.99 <abbrev xmlns:xlink="http://www.w3.org/1999/xlink" xlink:title="micrometers" xlink:type="simple">µm</abbrev>) shorter than head length (Suppl. material <xref ref-type="supplementary-material" rid="S1">1</xref>: fig. S13B, C). Palps reach the tip of the proboscis. Palpus length 314.52 ± 16.81 <abbrev xmlns:xlink="http://www.w3.org/1999/xlink" xlink:title="micrometers" xlink:type="simple">µm</abbrev>; <abbrev xmlns:xlink="http://www.w3.org/1999/xlink" xlink:title="palpal ratio" xlink:type="simple">PR</abbrev> = 2.28 (2.14–2.39). The first two palpal segments measure 68.29 ± 7.41 <abbrev xmlns:xlink="http://www.w3.org/1999/xlink" xlink:title="micrometers" xlink:type="simple">µm</abbrev> and each bear three long setae. The third segment (Fig. <xref ref-type="fig" rid="F5">5D</xref>, Suppl. material <xref ref-type="supplementary-material" rid="S1">1</xref>: fig. S15A–C) is brown, slightly incrassate, with 3–7 setae (1–3 on the outer margin, 1–3 on the sensory area, and 1 or 2 on the inner margin), and is twice as long as wide (97.24 ± 4.76 <abbrev xmlns:xlink="http://www.w3.org/1999/xlink" xlink:title="micrometers" xlink:type="simple">µm</abbrev> and 42.71 ± 3.88 <abbrev xmlns:xlink="http://www.w3.org/1999/xlink" xlink:title="micrometers" xlink:type="simple">µm</abbrev>). Sensorial area with 20–30 pits arranged in four or five irregular rows, occupying ½ of the segment surface (Fig. <xref ref-type="fig" rid="F5">5D</xref>, Suppl. material <xref ref-type="supplementary-material" rid="S1">1</xref>: fig. S15C) (area 987.79 ± 156.29 <abbrev xmlns:xlink="http://www.w3.org/1999/xlink" xlink:title="micrometers" xlink:type="simple">µm</abbrev><sup>2</sup>). The fourth palpal segment very elongated and narrow (length: 106.27 ± 10.20 <abbrev xmlns:xlink="http://www.w3.org/1999/xlink" xlink:title="micrometers" xlink:type="simple">µm</abbrev> and width: 17.14 ± 1.17 <abbrev xmlns:xlink="http://www.w3.org/1999/xlink" xlink:title="micrometers" xlink:type="simple">µm</abbrev>), with two or three median setae (usually 2), two or three subapical setae (usually 2), and 2–4 apical setae. Lacinia with 13–15 teeth (Suppl. material <xref ref-type="supplementary-material" rid="S1">1</xref>: fig. S15D): Mandible armed with 12–18 teeth (Suppl. material <xref ref-type="supplementary-material" rid="S1">1</xref>: fig. S15E).</p><p><bold><italic>Thorax</italic></bold>. Mesonotum pruinose with green or greyish reflections that vary with light; length 530.20 ± 20.68 <abbrev xmlns:xlink="http://www.w3.org/1999/xlink" xlink:title="micrometers" xlink:type="simple">µm</abbrev> and width 340.10 ± 10.10 <abbrev xmlns:xlink="http://www.w3.org/1999/xlink" xlink:title="micrometers" xlink:type="simple">µm</abbrev> (Suppl. material <xref ref-type="supplementary-material" rid="S1">1</xref>: fig. S16A). It has indistinct brown setae arranged in three longitudinal rows (one acrostical and two dorsocentral), plus scattered antero-posterolaterally setae (~30). Present on each side of the mesonotum are two or three conspicuous supraalar setae. The humeral callus is slightly prominent and has angular margins. The humeral pits (3 or 4 circular black spots) are aligned anteriorly, with 2–4 small black pits in the prescutellar area (Suppl. material <xref ref-type="supplementary-material" rid="S1">1</xref>: fig. S16A–C). The anepisternum and katepisternum are similar in color to the mesonotum and have abundant inconspicuous scattered setae (~20). Anepisternum clefts have reddish or yellowish tones. The pruinose scutellum has two subapical and two lateral setae. Post-scutellum pruinose and bare. Halters whitish apically and dark basally (Suppl. material <xref ref-type="supplementary-material" rid="S1">1</xref>: fig. S16D).</p><p><bold><italic>Legs</italic></bold>. Bicolored, not pruinose, with alternating dark and pale patterns. Measurements in Suppl. material <xref ref-type="supplementary-material" rid="S1">1</xref>: table S3. Foreleg (1,368.39 ± 81.67 <abbrev xmlns:xlink="http://www.w3.org/1999/xlink" xlink:title="micrometers" xlink:type="simple">µm</abbrev>) and midleg (1,383 ± 68.37 <abbrev xmlns:xlink="http://www.w3.org/1999/xlink" xlink:title="micrometers" xlink:type="simple">µm</abbrev>) shorter than hindleg (1,691.755 ± 136.31 <abbrev xmlns:xlink="http://www.w3.org/1999/xlink" xlink:title="micrometers" xlink:type="simple">µm</abbrev>). Femur and tibia uniformly dark brown. Foreleg tarsomeres: first variable, usually with a darker basal portion (three-quarters dark, one-quarter pale); other tarsomeres uniformly dark (Fig. <xref ref-type="fig" rid="F5">5E</xref>). Mid and hindleg tarsomeres: first and second pale except for dark apical tips; other segments uniformly dark (Fig. <xref ref-type="fig" rid="F5">5F, G</xref>). Coxae and trochanters with 6–9 bristles each (Suppl. material <xref ref-type="supplementary-material" rid="S1">1</xref>: fig. S17B). Basal regions of trochanter, femur, and tibia have 1–12, 4 + 8, and 2–4 chordotonal organs, respectively. Surface of legs has fine pilosity; femur and tibia with three or four longitudinal rows of long setae (sometimes incomplete or partially merged) (Suppl. material <xref ref-type="supplementary-material" rid="S1">1</xref>: fig. S17C). Apical region of femur with supplementary setae, as in the two previously described species. Tibial comb with four spines, the outer ones shorter than the inner ones (Suppl. material <xref ref-type="supplementary-material" rid="S1">1</xref>: fig. S17A). Apical spines present on the first (1 or 2 spines) and second (1 spine) foreleg tarsomeres; on the first (2 spines), second (2 spines), and third (variable, usually 2 spines) midleg tarsomeres; and on the first, second, and third (2 spines each) hindleg tarsomeres. Basitarsus of all legs highly setulose, particularly the hind one. Claws symmetrical, each with a small basal tooth (sometimes inconspicuous) plus one associated bristle (Suppl. material <xref ref-type="supplementary-material" rid="S1">1</xref>: fig. S17D–F).</p><p><bold><italic>Wing</italic></bold>. Length 1.02 ± 0.07 <abbrev xmlns:xlink="http://www.w3.org/1999/xlink" xlink:title="millimeters" xlink:type="simple">mm</abbrev>; width of 0.39 ± 0.02 <abbrev xmlns:xlink="http://www.w3.org/1999/xlink" xlink:title="millimeters" xlink:type="simple">mm</abbrev>, and <abbrev xmlns:xlink="http://www.w3.org/1999/xlink" xlink:title="costal ratio" xlink:type="simple">CR</abbrev>: 0.46 (0.41–0.5). Veins distinct, radial cells highly sclerotized, with marked yellow tones (Suppl. material <xref ref-type="supplementary-material" rid="S1">1</xref>: fig. S17G).</p><p><bold><italic>Abdomen</italic></bold>. Tergites and sternites pale fawn to pale brown. Tergites sometimes with faint, blurred dark spots on segments 1–2 (Suppl. material <xref ref-type="supplementary-material" rid="S1">1</xref>: fig. S18A). Ventral abdominal setae abundant on segments 1–5 (&gt; 60), moderate on segments 6 and 7 (25–35), and scarce on segments 8–10 (&lt; 20). Two functional ovoid spermathecae of equal size (48.76 ± 3.11 <abbrev xmlns:xlink="http://www.w3.org/1999/xlink" xlink:title="micrometers" xlink:type="simple">µm</abbrev> × 41.33 ± 3.72 <abbrev xmlns:xlink="http://www.w3.org/1999/xlink" xlink:title="micrometers" xlink:type="simple">µm</abbrev> and 50.07 ± 4.49 <abbrev xmlns:xlink="http://www.w3.org/1999/xlink" xlink:title="micrometers" xlink:type="simple">µm</abbrev> × 41.21 ± 3.07 <abbrev xmlns:xlink="http://www.w3.org/1999/xlink" xlink:title="micrometers" xlink:type="simple">µm</abbrev>), moderately sclerotized, each with an indistinct discolored apical area, and a small, sclerotized neck (6.18 ± 1.22 <abbrev xmlns:xlink="http://www.w3.org/1999/xlink" xlink:title="micrometers" xlink:type="simple">µm</abbrev>) (Fig. <xref ref-type="fig" rid="F5">5I</xref>). A small rudimentary third spermatheca present.</p><p><bold><italic>Genitalia</italic></bold>. On sternite VIII the apices of the lateral arms of the ventral plate have differing orientations and degrees of development but are usually weakly developed (Suppl. material <xref ref-type="supplementary-material" rid="S1">1</xref>: fig. S18B). Ventral surface of extremities of segment IV with two fine bristles. Genital atrium large and semicircular (as tall as wide) with four curved bristles of similar size arising posteriorly, and a variable number of smaller bristles covering the margin (Suppl. material <xref ref-type="supplementary-material" rid="S1">1</xref>: fig. S18C, D). Behind the atrium lies a pigmented structure with a central excavation (Suppl. material <xref ref-type="supplementary-material" rid="S1">1</xref>: fig. S18D). Genital armature of the anal cone trapezoidal in ventral view, with the upper margin weakly sclerotized. Lamella long (241.58 ± 29.8 <abbrev xmlns:xlink="http://www.w3.org/1999/xlink" xlink:title="micrometers" xlink:type="simple">µm</abbrev> × 70.12 ± 6.15 <abbrev xmlns:xlink="http://www.w3.org/1999/xlink" xlink:title="micrometers" xlink:type="simple">µm</abbrev>, length × width; index 3.34, 3.07–3.91), slightly darker than abdominal coloration, with 55–65 scattered setae, somewhat longer in the apical region (Fig. <xref ref-type="fig" rid="F5">5H</xref>, Suppl. material <xref ref-type="supplementary-material" rid="S1">1</xref>: fig. S18B).</p><p><bold>Male</bold>. Unknown.</p></tp:treatment-sec><tp:treatment-sec sec-type="Etymology"><title>Etymology.</title><p>The specific epithet pseudoirritans refers to its close morphological similarity to the nominal species <italic><tp:taxon-name><tp:taxon-name-part taxon-name-part-type="genus" reg="Leptoconops">L.</tp:taxon-name-part> <tp:taxon-name-part taxon-name-part-type="species" reg="irritans">irritans</tp:taxon-name-part></tp:taxon-name></italic>.</p></tp:treatment-sec><tp:treatment-sec sec-type="Distribution"><title>Distribution.</title><p>This species is known from several locations in the three sampled provinces (Fig. <xref ref-type="fig" rid="F6">6</xref>).</p></tp:treatment-sec><tp:treatment-sec sec-type="Habitat"><title>Habitat.</title><p>Specimens were collected from Mediterranean scrub adjacent to arable land (diverse crops), although in relatively low numbers (&lt; 100) (Fig. <xref ref-type="fig" rid="F9">9A–D</xref>).</p></tp:treatment-sec><tp:treatment-sec><!--Section generated to contain objects referenced in tp:taxon-treatment.--><fig id="F5" position="float" orientation="portrait"><object-id xmlns:xlink="http://www.w3.org/1999/xlink" content-type="doi" xlink:type="simple">10.3897/zookeys.1279.186179.figure5</object-id><object-id xmlns:xlink="http://www.w3.org/1999/xlink" content-type="arpha" xlink:type="simple">46B1ED6A-D9F1-5413-AC1C-62769EC2BEA5</object-id><label>Figure 5.</label><caption><p><italic><tp:taxon-name><tp:taxon-name-part taxon-name-part-type="genus" reg="Leptoconops">Leptoconops</tp:taxon-name-part> <tp:taxon-name-part taxon-name-part-type="species" reg="pseudoirritans">pseudoirritans</tp:taxon-name-part></tp:taxon-name></italic> sp. nov. voucher (from holotype and paratypes). <bold>A</bold>. Habitus, lateral view (<abbrev xmlns:xlink="http://www.w3.org/1999/xlink" xlink:title="freshly collected specimens" xlink:type="simple">FS</abbrev>); <bold>B</bold>. Hyaline sensory setae (pointed by yellow arrows) and sensilla trichodea on proximal flagellomeres (<abbrev xmlns:xlink="http://www.w3.org/1999/xlink" xlink:title="slide-mounted specimens" xlink:type="simple">MS</abbrev>); <bold>C</bold>. Sensilla chaetica on proximal flagellomeres (<abbrev xmlns:xlink="http://www.w3.org/1999/xlink" xlink:title="slide-mounted specimens" xlink:type="simple">MS</abbrev>); <bold>D</bold>. Third palp segment, ventral view (<abbrev xmlns:xlink="http://www.w3.org/1999/xlink" xlink:title="slide-mounted specimens" xlink:type="simple">MS</abbrev>); <bold>E</bold>. Foreleg; <bold>F</bold>. Midleg; <bold>G</bold>. Hindleg (<abbrev xmlns:xlink="http://www.w3.org/1999/xlink" xlink:title="freshly collected specimens" xlink:type="simple">FS</abbrev>); <bold>H</bold>. Apical portion of the abdomen, ventral view; genitalia; <bold>I</bold>. Main spermathecae (<abbrev xmlns:xlink="http://www.w3.org/1999/xlink" xlink:title="slide-mounted specimens" xlink:type="simple">MS</abbrev>).</p></caption><graphic xmlns:xlink="http://www.w3.org/1999/xlink" xlink:href="zookeys-1279-201_article-186179__-g005.jpg" id="oo_1629951.jpg" position="float" orientation="portrait" xlink:type="simple"><uri content-type="original_file" xlink:type="simple">https://binary.pensoft.net/fig/1629951</uri></graphic></fig><supplementary-material xmlns:xlink="http://www.w3.org/1999/xlink" id="S1" position="float" orientation="portrait" xlink:type="simple"><object-id content-type="doi" xlink:type="simple">10.3897/zookeys.1279.186179.suppl1</object-id><object-id content-type="arpha" xlink:type="simple">42307AD0-3AE6-5567-8CF3-320FD798E767</object-id><label>Supplementary material 1</label><caption><p><italic><tp:taxon-name><tp:taxon-name-part taxon-name-part-type="genus" reg="Leptoconops">Leptoconops</tp:taxon-name-part></tp:taxon-name></italic> taxonomy</p></caption><statement content-type="dataType"><label>Data type</label><p>docx</p></statement><statement content-type="notes"><label>Explanation note</label><p>In this document is available all suplementary taxonomic images from the species, and also three tables with information about taxonomic features.</p></statement><media xlink:href="zookeys-1279-201_article-186179__-s001.docx" mimetype="application" mime-subtype="vnd.openxmlformats-officedocument.wordprocessingml.document" position="float" orientation="portrait" id="oo_1629961.docx" xlink:type="simple"><uri content-type="original_file" xlink:type="simple">https://binary.pensoft.net/file/1629961</uri></media><permissions><license xlink:type="simple"><license-p>This dataset is made available under the Open Database License (<ext-link ext-link-type="uri" xlink:href="http://opendatacommons.org/licenses/odbl/1.0/" xlink:type="simple">http://opendatacommons.org/licenses/odbl/1.0/</ext-link>). The Open Database License (ODbL) is a license agreement intended to allow users to freely share, modify, and use this Dataset while maintaining this same freedom for others, provided that the original source and author(s) are credited.</license-p></license></permissions><attrib specific-use="authors"> Dumitru Ionut Paun-Tanase, Mikel Alexander González, Sergio Magallanes, Giovanni Naro, Sara Epis, Jordi Figuerola</attrib></supplementary-material><fig id="F6" position="float" orientation="portrait"><object-id xmlns:xlink="http://www.w3.org/1999/xlink" content-type="doi" xlink:type="simple">10.3897/zookeys.1279.186179.figure6</object-id><object-id xmlns:xlink="http://www.w3.org/1999/xlink" content-type="arpha" xlink:type="simple">BBA84A5F-98D0-506F-A483-C9C6FF0D10B0</object-id><label>Figure 6.</label><caption><p><italic><tp:taxon-name><tp:taxon-name-part taxon-name-part-type="genus" reg="Leptoconops">Leptoconops</tp:taxon-name-part> <tp:taxon-name-part taxon-name-part-type="species" reg="pseudoirritans">pseudoirritans</tp:taxon-name-part></tp:taxon-name></italic> sp. nov. distribution in the study area, shown in red. The various attempted sampling sites are indicated in grey.</p></caption><graphic xmlns:xlink="http://www.w3.org/1999/xlink" xlink:href="zookeys-1279-201_article-186179__-g006.jpg" id="oo_1629952.jpg" position="float" orientation="portrait" xlink:type="simple"><uri content-type="original_file" xlink:type="simple">https://binary.pensoft.net/fig/1629952</uri></graphic></fig><fig id="F9" position="float" orientation="portrait"><object-id xmlns:xlink="http://www.w3.org/1999/xlink" content-type="doi" xlink:type="simple">10.3897/zookeys.1279.186179.figure9</object-id><object-id xmlns:xlink="http://www.w3.org/1999/xlink" content-type="arpha" xlink:type="simple">449960C4-C6B2-5722-AB61-692DA48D85D8</object-id><label>Figure 9.</label><caption><p>Examples of habitats where the <tp:taxon-name><tp:taxon-name-part taxon-name-part-type="genus" reg="Leptoconops">Leptoconops</tp:taxon-name-part></tp:taxon-name> species recorded in this study were recorded: <bold>A</bold>. Mediterranean scrub dominated by <italic><tp:taxon-name><tp:taxon-name-part taxon-name-part-type="genus" reg="Chamaerops">Chamaerops</tp:taxon-name-part> <tp:taxon-name-part taxon-name-part-type="species" reg="humilis">humilis</tp:taxon-name-part></tp:taxon-name></italic>; <bold>B</bold>. arable cropland margins; <bold>C</bold>. riverside vegetation; <bold>D</bold>. <italic><tp:taxon-name><tp:taxon-name-part taxon-name-part-type="genus" reg="Pistachia">Pistachia</tp:taxon-name-part> <tp:taxon-name-part taxon-name-part-type="species" reg="lentiscus">lentiscus</tp:taxon-name-part></tp:taxon-name></italic> scrub; <bold>E</bold>. transitional woodland scrub habitats.</p></caption><graphic xmlns:xlink="http://www.w3.org/1999/xlink" xlink:href="zookeys-1279-201_article-186179__-g009.jpg" id="oo_1629955.jpg" position="float" orientation="portrait" xlink:type="simple"><uri content-type="original_file" xlink:type="simple">https://binary.pensoft.net/fig/1629955</uri></graphic></fig></tp:treatment-sec></tp:taxon-treatment>
