# Supplementary material for: Hidden diversity in Europe: new species and a revised taxonomy of the subgenus Leptoconops (Leptoconops) (Diptera, Ceratopogonidae)
Source: Zookeys. 2026 May 8;1279:201–39. doi: 10.3897/zookeys.1279.186179 (PMC13179505; doi:10.3897/zookeys.1279.186179)
Supplement: XML Treatment for Leptoconops communis [file zookeys.1279.186179-treatment4.xml]

<!DOCTYPE tp:taxon-treatment
  PUBLIC "-//TaxonX//DTD Taxonomic Treatment Publishing DTD v0 20100105//EN" "tax-treatment-NSO.dtd">
<tp:taxon-treatment xmlns:tp="http://www.plazi.org/taxpub"><tp:treatment-meta><kwd-group><label>Taxon classification</label><kwd>
                <named-content content-type="kingdom">
                  <named-content content-type="taxon-name">
                    <named-content content-type="kingdom">Animalia</named-content>
                  </named-content>
                </named-content>
              </kwd><kwd>
                <named-content content-type="order">Diptera</named-content>
              </kwd><kwd>
                <named-content content-type="family">Ceratopogonidae</named-content>
              </kwd></kwd-group><mixed-citation publication-type="journal"><person-group><name><surname>Paun-Tanase</surname><given-names>Dumitru Ionut</given-names></name><name><surname>González</surname><given-names>Mikel Alexander</given-names></name><name><surname>Magallanes</surname><given-names>Sergio</given-names></name><name><surname>Naro</surname><given-names>Giovanni</given-names></name><name><surname>Epis</surname><given-names>Sara</given-names></name><name><surname>Figuerola</surname><given-names>Jordi</given-names></name></person-group><article-title>Hidden diversity in Europe: new species and a revised taxonomy of the subgenus <italic><tp:taxon-name><tp:taxon-name-part taxon-name-part-type="genus" reg="Leptoconops">Leptoconops</tp:taxon-name-part></tp:taxon-name></italic> (<italic><tp:taxon-name><tp:taxon-name-part taxon-name-part-type="genus" reg="Leptoconops"/><tp:taxon-name-part taxon-name-part-type="subgenus" reg="Leptoconops">Leptoconops</tp:taxon-name-part></tp:taxon-name></italic>) (<tp:taxon-name><tp:taxon-name-part taxon-name-part-type="order" reg="Diptera">Diptera</tp:taxon-name-part></tp:taxon-name>, <tp:taxon-name><tp:taxon-name-part taxon-name-part-type="family" reg="Ceratopogonidae">Ceratopogonidae</tp:taxon-name-part></tp:taxon-name>)</article-title><source>Zookeys</source><day>08</day><month>05</month><year>2026</year><volume>1279</volume><fpage>201</fpage><lpage>239</lpage><pub-id pub-id-type="doi">10.3897/zookeys.1279.186179</pub-id></mixed-citation></tp:treatment-meta><tp:nomenclature><tp:taxon-name><object-id xmlns:xlink="http://www.w3.org/1999/xlink" content-type="arpha" xlink:type="simple">8F02C7C8-03CC-5B25-B607-F1847FA459A8</object-id>
                    		<tp:taxon-name-part taxon-name-part-type="genus" reg="Leptoconops">Leptoconops</tp:taxon-name-part> <tp:taxon-name-part taxon-name-part-type="species" reg="communis">communis</tp:taxon-name-part>
                    	
                    		<object-id xmlns:xlink="http://www.w3.org/1999/xlink" content-type="zoobank" xlink:type="simple">https://zoobank.org/31DB65CA-23F8-43B9-807C-485CF3E2DA48</object-id>
                    	</tp:taxon-name><tp:taxon-authority>González &amp; Tanase</tp:taxon-authority><tp:taxon-status xmlns:xlink="http://www.w3.org/1999/xlink" xlink:type="simple">sp. nov.</tp:taxon-status><xref ref-type="fig" rid="F7">Fig. 7</xref><xref ref-type="supplementary-material" rid="S1">, Suppl. material 1: figs S19–S25</xref></tp:nomenclature><tp:treatment-sec sec-type="Material examined"><title>Material examined.</title><p><bold><italic>Holotype</italic></bold>. SPAIN • ♀; Almadén de la Plata, Sevilla; <named-content xmlns:xlink="http://www.w3.org/1999/xlink" content-type="dwc:verbatimCoordinates" xlink:type="simple">37.800273, -6.11586</named-content>; alt. 398 m. 16 May 2024; M. A. González leg.; <abbrev xmlns:xlink="http://www.w3.org/1999/xlink" xlink:title="BG-Sentinel traps (BIOGENS, Germany)" xlink:type="simple">BGS</abbrev> trap; EBD I-016381<bold>. <italic>Paratypes</italic></bold>: SPAIN • 1 ♀; Zalamea la Real, Huelva; <named-content xmlns:xlink="http://www.w3.org/1999/xlink" content-type="dwc:verbatimCoordinates" xlink:type="simple">37.688618, -6.751417</named-content>; alt. 289 m; 25 Apr. 2024; M. A. González leg.; <abbrev xmlns:xlink="http://www.w3.org/1999/xlink" xlink:title="BG-Sentinel traps (BIOGENS, Germany)" xlink:type="simple">BGS</abbrev> trap; EBD I-016382 - 3 ♀; Guillena, Sevilla; <named-content xmlns:xlink="http://www.w3.org/1999/xlink" content-type="dwc:verbatimCoordinates" xlink:type="simple">37.564304, -6.072888</named-content>; alt. 85 m. 05 May 2023; M. A. González leg.; <abbrev xmlns:xlink="http://www.w3.org/1999/xlink" xlink:title="BG-Sentinel traps (BIOGENS, Germany)" xlink:type="simple">BGS</abbrev> trap; EBD I-016383; EBD I-016384 - 1 ♀; labelled as for the holotype except for NHMUK014316792 - 1 ♀; Zalamea la Real, Huelva; <named-content xmlns:xlink="http://www.w3.org/1999/xlink" content-type="dwc:verbatimCoordinates" xlink:type="simple">37.688618, -6.751417</named-content>; alt. 289 m; 25 Apr. 2024; M. A. González leg.; <abbrev xmlns:xlink="http://www.w3.org/1999/xlink" xlink:title="BG-Sentinel traps (BIOGENS, Germany)" xlink:type="simple">BGS</abbrev> trap; MNCN_Ent 283587.</p></tp:treatment-sec><tp:treatment-sec sec-type="Diagnosis"><title>Diagnosis.</title><p>Under close magnification (20–40×), the third palp segment in <italic><tp:taxon-name><tp:taxon-name-part taxon-name-part-type="genus" reg="Leptoconops">L.</tp:taxon-name-part> <tp:taxon-name-part taxon-name-part-type="species" reg="communis">communis</tp:taxon-name-part></tp:taxon-name></italic> sp. nov. is broadly oval and has abundant sensilla (&gt; 70), with the sensory pit occupying three-quarters of the segment. Spermathecae oval and very large (length &gt; 65 <abbrev xmlns:xlink="http://www.w3.org/1999/xlink" xlink:title="micrometers" xlink:type="simple">µm</abbrev>) with no apical pubescence on terminal end (Fig. <xref ref-type="fig" rid="F7">7H</xref>). Armature of the anal cone with a small or inconspicuous protuberance in the middle (Fig. <xref ref-type="fig" rid="F7">7I</xref>).</p></tp:treatment-sec><tp:treatment-sec sec-type="Description"><title>Description.</title><p>Females medium-sized (1.69 ± 0.08 <abbrev xmlns:xlink="http://www.w3.org/1999/xlink" xlink:title="millimeters" xlink:type="simple">mm</abbrev>). Thorax is pruinose and slightly shiny, with dark-green metallic tones; legs bicolored (foreleg uniformly dark brown, mid and hindlegs with mixed coloration) (Fig. <xref ref-type="fig" rid="F7">7A</xref>, Suppl. material <xref ref-type="supplementary-material" rid="S1">1</xref>: fig. S19A).</p><p><bold><italic>Head</italic></bold>. Subspherical, polished dark with metallic-green reflections on the clypeus, frons, and vertex (Suppl. material <xref ref-type="supplementary-material" rid="S1">1</xref>: fig. S19C). Head length 368.81 ± 20.38 <abbrev xmlns:xlink="http://www.w3.org/1999/xlink" xlink:title="micrometers" xlink:type="simple">µm</abbrev>; width 416.42 ± 26.97 <abbrev xmlns:xlink="http://www.w3.org/1999/xlink" xlink:title="micrometers" xlink:type="simple">µm</abbrev> (Suppl. material <xref ref-type="supplementary-material" rid="S1">1</xref>: fig. S19B). Head width 3.7 × (3.5–3.8) the interocular space (Suppl. material <xref ref-type="supplementary-material" rid="S1">1</xref>: fig. S19B). A single interocular seta on each side was observed in one specimen. Vertex slightly spiculated at 400 × magnification, with twelve supraorbital setae (Suppl. material <xref ref-type="supplementary-material" rid="S1">1</xref>: fig. S19D) arranged in a single a row and three setae situated in the upper interocular space. Eyes bare, separated by the diameter of 11 ommatidia (111.40 ± 5.29 <abbrev xmlns:xlink="http://www.w3.org/1999/xlink" xlink:title="micrometers" xlink:type="simple">µm</abbrev>).</p><p><bold><italic>Antenna</italic></bold>. Pedicel has three setae; flagellomere I bears four setae arranged in a row (Suppl. material <xref ref-type="supplementary-material" rid="S1">1</xref>: fig. S20C). Lengths of flagellomeres I–XII are provided in Suppl. material <xref ref-type="supplementary-material" rid="S1">1</xref>: table S2. Total antennal length 450.53 ± 28.67 <abbrev xmlns:xlink="http://www.w3.org/1999/xlink" xlink:title="micrometers" xlink:type="simple">µm</abbrev>; <abbrev xmlns:xlink="http://www.w3.org/1999/xlink" xlink:title="antennal ratio" xlink:type="simple">AR</abbrev> = 0.66. Proximal flagellomeres II–IV longitudinally flattened, V–VI subspherical, VII slightly spherical, and distal VIII–XI entirely spherical (Suppl. material <xref ref-type="supplementary-material" rid="S1">1</xref>: fig. S20A, B). Terminal flagellomere elongate, of similar length to the combined length of the preceding 2–2.5 segments, densely setose, with numerous minute hyaline <abbrev xmlns:xlink="http://www.w3.org/1999/xlink" xlink:title="sensory setae" xlink:type="simple">ss</abbrev> and 5–7 sensilla chaetica (1 apical, 3 or 4 subapical and 1 or 2 basal) (Suppl. material <xref ref-type="supplementary-material" rid="S1">1</xref>: fig. S20D). Each flagellomere has 12–16 sensilla trichodea arranged in two or three semi-verticils on both faces (Fig. <xref ref-type="fig" rid="F7">7B</xref>, Suppl. material <xref ref-type="supplementary-material" rid="S1">1</xref>: fig. S20E). Distinctive, completely straight, conspicuous sensilla chaetica are present on one face: four on flagellomere I, three or four on flagellomeres II–VII and two or three on flagellomeres VIII–XI (Fig. <xref ref-type="fig" rid="F7">7B</xref>, Suppl. material <xref ref-type="supplementary-material" rid="S1">1</xref>: fig. S20E). Numerous minute hyaline <abbrev xmlns:xlink="http://www.w3.org/1999/xlink" xlink:title="sensory setae" xlink:type="simple">ss</abbrev> are scattered over each flagellomere but are difficult to observe. One pair of hyaline <abbrev xmlns:xlink="http://www.w3.org/1999/xlink" xlink:title="sensory setae" xlink:type="simple">ss</abbrev> on I–XI, thickened basally, thin beyond the middle, abruptly curved near the base (bull-horn shaped), and positioned subapically on one face, with very close insertions (Fig. <xref ref-type="fig" rid="F7">7C</xref>). In proximal flagellomeres (II–V), the hyaline <abbrev xmlns:xlink="http://www.w3.org/1999/xlink" xlink:title="sensory setae" xlink:type="simple">ss</abbrev> tips usually exceed by one-third to one-half the length of the following flagellomeres; in distal flagellomeres (VI–XI), the tips exceed by ¼ the length of the subsequent flagellomere.</p><p><bold><italic>Mouthparts</italic></bold>. Blackish. Clypeus as described for the preceding species (Suppl. material <xref ref-type="supplementary-material" rid="S1">1</xref>: fig. S19D). Proboscis 224.47 ± 23.83 <abbrev xmlns:xlink="http://www.w3.org/1999/xlink" xlink:title="micrometers" xlink:type="simple">µm</abbrev>, shorter than head. Palpus not exceeding the proboscis tip; total palpus length 216.12 ± 8.44 <abbrev xmlns:xlink="http://www.w3.org/1999/xlink" xlink:title="micrometers" xlink:type="simple">µm</abbrev>; <abbrev xmlns:xlink="http://www.w3.org/1999/xlink" xlink:title="palpal ratio" xlink:type="simple">PR</abbrev> = 1.29 (1.17–1.29) (Suppl. material <xref ref-type="supplementary-material" rid="S1">1</xref>: fig. S21A). The first two palpal segments 36.56 ± 7.11 <abbrev xmlns:xlink="http://www.w3.org/1999/xlink" xlink:title="micrometers" xlink:type="simple">µm</abbrev> each bear three distinctive conspicuously long setae (usually exceeding 1/3 the length of the third palp segment). Third palp segment large (Fig. <xref ref-type="fig" rid="F7">7D</xref>), markedly incrassate, with 11–13 setae (3 or 4 on outer margin, four on sensory area usually arranged in 1 or 2 rows, 3 between the margins on each side, and 3 on inner margin) (Suppl. material <xref ref-type="supplementary-material" rid="S1">1</xref>: fig. S21B, C). Third palpal segment moderately longer than wide (91.11 ± 2.5 <abbrev xmlns:xlink="http://www.w3.org/1999/xlink" xlink:title="micrometers" xlink:type="simple">µm</abbrev> and 71.08 ± 8.98 <abbrev xmlns:xlink="http://www.w3.org/1999/xlink" xlink:title="micrometers" xlink:type="simple">µm</abbrev>). Sensorium with 70–80 sensilla arranged in 8–11 irregular rows, occupying ¾ (Suppl. material <xref ref-type="supplementary-material" rid="S1">1</xref>: fig. S21C). Sensillar area: 1,918 ± 76.49 <abbrev xmlns:xlink="http://www.w3.org/1999/xlink" xlink:title="micrometers" xlink:type="simple">µm</abbrev><sup>2</sup>. Fourth segment cylindrical (length: 88.44 ± 3.28 <abbrev xmlns:xlink="http://www.w3.org/1999/xlink" xlink:title="micrometers" xlink:type="simple">µm</abbrev> and width: 22.57 ± 2.89 <abbrev xmlns:xlink="http://www.w3.org/1999/xlink" xlink:title="micrometers" xlink:type="simple">µm</abbrev>), with one or two median (usually 1), two subapical, and four apical setae (Suppl. material <xref ref-type="supplementary-material" rid="S1">1</xref>: fig. S21D). Lacinia with 21–22 apically curved teeth (Suppl. material <xref ref-type="supplementary-material" rid="S1">1</xref>: fig. S21E). Mandible armed with 21–23 teeth (Suppl. material <xref ref-type="supplementary-material" rid="S1">1</xref>: fig. S21D).</p><p><bold><italic>Thorax</italic></bold>. Mesonotum pruinose, slightly shiny with dark-green metallic tones (depending on light), length 684 ± 43.49 <abbrev xmlns:xlink="http://www.w3.org/1999/xlink" xlink:title="micrometers" xlink:type="simple">µm</abbrev> and width 426 ± 33.04 <abbrev xmlns:xlink="http://www.w3.org/1999/xlink" xlink:title="micrometers" xlink:type="simple">µm</abbrev> (Suppl. material <xref ref-type="supplementary-material" rid="S1">1</xref>: fig. S22A–D). Three longitudinal rows of setae present (1 acrostical and 2 dorsocentral), with additional setae scattered antero- and postero-laterally; posterior dorsocentral setae longer (Suppl. material <xref ref-type="supplementary-material" rid="S1">1</xref>: fig. S22C). Three distinctive supraalar setae on each side. Humeral callus prominent, angular, with four bristles (Suppl. material <xref ref-type="supplementary-material" rid="S1">1</xref>: fig. S22C). Four small rounded black humeral pits aligned anteriorly (Suppl. material <xref ref-type="supplementary-material" rid="S1">1</xref>: fig. S22B); four additional distinctive black pits in a paired quadrate pattern in the prescutellar area (Suppl. material <xref ref-type="supplementary-material" rid="S1">1</xref>: fig. S22C). Anepisternum shiny, metallic green, without setae (Suppl. material <xref ref-type="supplementary-material" rid="S1">1</xref>: fig. S22B), with amber tones in the anepisternal cleft (Suppl. material <xref ref-type="supplementary-material" rid="S1">1</xref>: fig. S22E). Katepisternum blackish with metallic-green tones, shiny, with 10–12 scattered setae on each side (Suppl. material <xref ref-type="supplementary-material" rid="S1">1</xref>: fig. S22B). Scutellum pruinose with two setae on each side (1 apical and 1 basal), the basal one the shorter of the two (Suppl. material <xref ref-type="supplementary-material" rid="S1">1</xref>: fig. S22D). Post-scutellum slightly arched, pruinose, and bare. Halters entirely yellowish white (Suppl. material <xref ref-type="supplementary-material" rid="S1">1</xref>: fig. S22A).</p><p><bold><italic>Legs</italic></bold>. Bicolored. Measurements in Suppl. material <xref ref-type="supplementary-material" rid="S1">1</xref>: table S3. Foreleg (1,592 ± 99.43 <abbrev xmlns:xlink="http://www.w3.org/1999/xlink" xlink:title="micrometers" xlink:type="simple">µm</abbrev>) and midleg (1,773 ± 42.92 <abbrev xmlns:xlink="http://www.w3.org/1999/xlink" xlink:title="micrometers" xlink:type="simple">µm</abbrev>) shorter than hindleg (1,866.69 ± 50.45 <abbrev xmlns:xlink="http://www.w3.org/1999/xlink" xlink:title="micrometers" xlink:type="simple">µm</abbrev>). Femur and tibia pruinose, uniformly dark brown. Foreleg: first tarsomere evenly dark brown with light/dark coloration proximally, the remaining segments entirely dark brown (Fig. <xref ref-type="fig" rid="F7">7E</xref>). Midleg: first tarsomere pale yellowish-brown becoming darker distally; remaining segments entirely dark brown (Fig. <xref ref-type="fig" rid="F7">7F</xref>). Hindleg: first tarsomere entirely pale yellowish-brown with slightly darker apex; second tarsomere mixed (proximally yellowish brown, dark brown beyond the middle), remainder dark brown (Fig. <xref ref-type="fig" rid="F7">7G</xref>). Coxa with five or six bristles arranged in a row on each side (Suppl. material <xref ref-type="supplementary-material" rid="S1">1</xref>: fig. S23D). Trochanter with 6–9 scattered bristles (Suppl. material <xref ref-type="supplementary-material" rid="S1">1</xref>: fig. 23E). Proximal trochanter with twelve or thirteen chordotonal organs in two groups (5–7 + 6–7) (Suppl. material <xref ref-type="supplementary-material" rid="S1">1</xref>: fig. S23B); femur with twelve chordotonal organs in two rows (8 + 4) (Suppl. material <xref ref-type="supplementary-material" rid="S1">1</xref>: fig. S23C). Trochanter, femur, and tibia pilose; femur with three rows of bristles; tibia with three irregular proximal rows and four irregular distal rows of setae arranged longitudinally. Tibial comb with four spines (Fig. <xref ref-type="fig" rid="F7">7J</xref>, Suppl. material <xref ref-type="supplementary-material" rid="S1">1</xref>: fig. S23A), the two median ones longer. Apical spines present on first (2 spines), second (1 spine), and third (1 spine) foreleg tarsomeres; on the first (2 spines), second (1 or 2 spines), and third (1 spine) midleg tarsomeres; and on first (2 or 3 spines), second, and third (1 or 2 spines) hindleg tarsomeres. Basitarsus densely setulose; the remaining tarsomere moderately setulose. Claws symmetrical, straight to slightly curved apically, each with a basal tooth longer than wide, and a small accessory bristle (Suppl. material <xref ref-type="supplementary-material" rid="S1">1</xref>: fig. S24).</p><p><bold><italic>Wing</italic></bold>. Length: 1.16 ± 0.03 <abbrev xmlns:xlink="http://www.w3.org/1999/xlink" xlink:title="millimeters" xlink:type="simple">mm</abbrev>; width: 0.43 ± 0.02 <abbrev xmlns:xlink="http://www.w3.org/1999/xlink" xlink:title="millimeters" xlink:type="simple">mm</abbrev>, and <abbrev xmlns:xlink="http://www.w3.org/1999/xlink" xlink:title="costal ratio" xlink:type="simple">CR</abbrev>: 0.39 (0.38–0.41). Veins distinct, radial cells strongly sclerotized, with marked yellowish-brown tones (Suppl. material <xref ref-type="supplementary-material" rid="S1">1</xref>: fig. S25A, B).</p><p><bold><italic>Abdomen</italic></bold>. Tergites and sternites polished, dorsally dark brown (Suppl. material <xref ref-type="supplementary-material" rid="S1">1</xref>: fig. S25C), ventrally slightly paler, with metallic-green reflections (depending on light) (Suppl. material <xref ref-type="supplementary-material" rid="S1">1</xref>: fig. S25D). Setae scattered dorsally and ventrally, abundant on segments 1–5 (&gt; 30), moderately abundant on segments 6 and 7 (16–30) but fewer on segments 8–10 (&lt; 10). Sternites with larger setae than tergites. Tergites with two longitudinal rows of pits (one pair per tergite) (Suppl. material <xref ref-type="supplementary-material" rid="S1">1</xref>: fig. S25C). Sternites 6–8 with three central pits arranged in a triangular configuration (Suppl. material <xref ref-type="supplementary-material" rid="S1">1</xref>: fig. S25D). Two functional oval and elongated spermathecae (65.84 ± 3.93 × 45.31 ± 4.64 <abbrev xmlns:xlink="http://www.w3.org/1999/xlink" xlink:title="micrometers" xlink:type="simple">µm</abbrev> and 60.73 ± 4.62 × 45.95 ± 5.19 <abbrev xmlns:xlink="http://www.w3.org/1999/xlink" xlink:title="micrometers" xlink:type="simple">µm</abbrev>), highly sclerotized, lacking apical pubescence on terminal end, with a long, conspicuous, tronco-conical sclerotized neck (10.97 ± 1.36 <abbrev xmlns:xlink="http://www.w3.org/1999/xlink" xlink:title="micrometers" xlink:type="simple">µm</abbrev>) (Fig. <xref ref-type="fig" rid="F7">7H</xref>, Suppl. material <xref ref-type="supplementary-material" rid="S1">1</xref>: fig. S25I). A third rudimentary spermatheca present.</p><p><bold><italic>Genitalia</italic></bold>. Sternite VIII with the lateral arms of the ventral plate strongly sclerotized, projecting posteriorly (Suppl. material <xref ref-type="supplementary-material" rid="S1">1</xref>: fig. S25H). Genital atrium large and semicircular, with four curved bristles of similar size orientated posteriorly and a variable number of smaller marginal bristles (Suppl. material <xref ref-type="supplementary-material" rid="S1">1</xref>: fig. S25G). Behind the atrium, sternite IX has a pigmented, highly setulose structure with medial excavation, with three lateral bristles. Genital armature of the anal cone V-shape in ventral view, heavily sclerotized, with a small median protuberance (Suppl. material <xref ref-type="supplementary-material" rid="S1">1</xref>: fig. S25H). Genital lamella elongate (Fig. <xref ref-type="fig" rid="F7">7I</xref>, Suppl. material <xref ref-type="supplementary-material" rid="S1">1</xref>: fig. S25E), light grey (Suppl. material <xref ref-type="supplementary-material" rid="S1">1</xref>: fig. S25F), (217.84 ± 10.87 <abbrev xmlns:xlink="http://www.w3.org/1999/xlink" xlink:title="micrometers" xlink:type="simple">µm</abbrev> × 66.31 ± 8.6 <abbrev xmlns:xlink="http://www.w3.org/1999/xlink" xlink:title="micrometers" xlink:type="simple">µm</abbrev>, length × width; index 3.31, 2.91–3.67), each with 40–50 long, thick, scattered setae, including one long apical seta on each lamella (Suppl. material <xref ref-type="supplementary-material" rid="S1">1</xref>: fig. S25E).</p><p><bold>Male</bold>. Unknown.</p></tp:treatment-sec><tp:treatment-sec sec-type="Etymology"><title>Etymology.</title><p>The species epithet communis refers to its high abundance in the studied region.</p></tp:treatment-sec><tp:treatment-sec sec-type="Distribution"><title>Distribution.</title><p>This species is known from numerous locations in the three sampled provinces (Fig. <xref ref-type="fig" rid="F8">8</xref>).</p></tp:treatment-sec><tp:treatment-sec sec-type="Habitat"><title>Habitat.</title><p>Specimens were collected in large number (&gt;1,000) from Mediterranean shrubs near arable fields (various crop types) and pastures (Fig. <xref ref-type="fig" rid="F9">9A–E</xref>).</p></tp:treatment-sec><tp:treatment-sec><!--Section generated to contain objects referenced in tp:taxon-treatment.--><fig id="F7" position="float" orientation="portrait"><object-id xmlns:xlink="http://www.w3.org/1999/xlink" content-type="doi" xlink:type="simple">10.3897/zookeys.1279.186179.figure7</object-id><object-id xmlns:xlink="http://www.w3.org/1999/xlink" content-type="arpha" xlink:type="simple">82B3C6F5-3696-50CF-8949-B8F34F82C208</object-id><label>Figure 7.</label><caption><p><italic><tp:taxon-name><tp:taxon-name-part taxon-name-part-type="genus" reg="Leptoconops">Leptoconops</tp:taxon-name-part> <tp:taxon-name-part taxon-name-part-type="species" reg="communis">communis</tp:taxon-name-part></tp:taxon-name></italic> sp. nov. voucher (from holotype and paratypes). <bold>A</bold>. Habitus, lateral view (<abbrev xmlns:xlink="http://www.w3.org/1999/xlink" xlink:title="freshly collected specimens" xlink:type="simple">FS</abbrev>); <bold>B</bold>. Sensilla trichodea and sensilla chaetica on distal flagellomeres (<abbrev xmlns:xlink="http://www.w3.org/1999/xlink" xlink:title="slide-mounted specimens" xlink:type="simple">MS</abbrev>); <bold>C</bold>. Hyaline sensory setae (indicated by yellow arrows) on proximal flagellomeres (<abbrev xmlns:xlink="http://www.w3.org/1999/xlink" xlink:title="slide-mounted specimens" xlink:type="simple">MS</abbrev>); <bold>D</bold>. Palpus, ventral view (<abbrev xmlns:xlink="http://www.w3.org/1999/xlink" xlink:title="slide-mounted specimens" xlink:type="simple">MS</abbrev>); <bold>E</bold>. Foreleg; <bold>F</bold>. Midleg; <bold>G</bold>. Hindleg (<abbrev xmlns:xlink="http://www.w3.org/1999/xlink" xlink:title="freshly collected specimens" xlink:type="simple">FS</abbrev>); <bold>H</bold>. Main spermathecae (<abbrev xmlns:xlink="http://www.w3.org/1999/xlink" xlink:title="slide-mounted specimens" xlink:type="simple">MS</abbrev>); <bold>I</bold>. Apical portion of the abdomen, ventral view; genitalia (<abbrev xmlns:xlink="http://www.w3.org/1999/xlink" xlink:title="slide-mounted specimens" xlink:type="simple">MS</abbrev>); <bold>J</bold>. Tibial comb (<abbrev xmlns:xlink="http://www.w3.org/1999/xlink" xlink:title="slide-mounted specimens" xlink:type="simple">MS</abbrev>).</p></caption><graphic xmlns:xlink="http://www.w3.org/1999/xlink" xlink:href="zookeys-1279-201_article-186179__-g007.jpg" id="oo_1629953.jpg" position="float" orientation="portrait" xlink:type="simple"><uri content-type="original_file" xlink:type="simple">https://binary.pensoft.net/fig/1629953</uri></graphic></fig><supplementary-material xmlns:xlink="http://www.w3.org/1999/xlink" id="S1" position="float" orientation="portrait" xlink:type="simple"><object-id content-type="doi" xlink:type="simple">10.3897/zookeys.1279.186179.suppl1</object-id><object-id content-type="arpha" xlink:type="simple">42307AD0-3AE6-5567-8CF3-320FD798E767</object-id><label>Supplementary material 1</label><caption><p><italic><tp:taxon-name><tp:taxon-name-part taxon-name-part-type="genus" reg="Leptoconops">Leptoconops</tp:taxon-name-part></tp:taxon-name></italic> taxonomy</p></caption><statement content-type="dataType"><label>Data type</label><p>docx</p></statement><statement content-type="notes"><label>Explanation note</label><p>In this document is available all suplementary taxonomic images from the species, and also three tables with information about taxonomic features.</p></statement><media xlink:href="zookeys-1279-201_article-186179__-s001.docx" mimetype="application" mime-subtype="vnd.openxmlformats-officedocument.wordprocessingml.document" position="float" orientation="portrait" id="oo_1629961.docx" xlink:type="simple"><uri content-type="original_file" xlink:type="simple">https://binary.pensoft.net/file/1629961</uri></media><permissions><license xlink:type="simple"><license-p>This dataset is made available under the Open Database License (<ext-link ext-link-type="uri" xlink:href="http://opendatacommons.org/licenses/odbl/1.0/" xlink:type="simple">http://opendatacommons.org/licenses/odbl/1.0/</ext-link>). The Open Database License (ODbL) is a license agreement intended to allow users to freely share, modify, and use this Dataset while maintaining this same freedom for others, provided that the original source and author(s) are credited.</license-p></license></permissions><attrib specific-use="authors"> Dumitru Ionut Paun-Tanase, Mikel Alexander González, Sergio Magallanes, Giovanni Naro, Sara Epis, Jordi Figuerola</attrib></supplementary-material><fig id="F8" position="float" orientation="portrait"><object-id xmlns:xlink="http://www.w3.org/1999/xlink" content-type="doi" xlink:type="simple">10.3897/zookeys.1279.186179.figure8</object-id><object-id xmlns:xlink="http://www.w3.org/1999/xlink" content-type="arpha" xlink:type="simple">C8662160-D60B-5E6B-A604-99869497E825</object-id><label>Figure 8.</label><caption><p><italic><tp:taxon-name><tp:taxon-name-part taxon-name-part-type="genus" reg="Leptoconops">Leptoconops</tp:taxon-name-part> <tp:taxon-name-part taxon-name-part-type="species" reg="communis">communis</tp:taxon-name-part></tp:taxon-name></italic> sp. nov. distribution in the study area, shown in red. The various attempted sampling sites are indicated in grey.</p></caption><graphic xmlns:xlink="http://www.w3.org/1999/xlink" xlink:href="zookeys-1279-201_article-186179__-g008.jpg" id="oo_1629954.jpg" position="float" orientation="portrait" xlink:type="simple"><uri content-type="original_file" xlink:type="simple">https://binary.pensoft.net/fig/1629954</uri></graphic></fig><fig id="F9" position="float" orientation="portrait"><object-id xmlns:xlink="http://www.w3.org/1999/xlink" content-type="doi" xlink:type="simple">10.3897/zookeys.1279.186179.figure9</object-id><object-id xmlns:xlink="http://www.w3.org/1999/xlink" content-type="arpha" xlink:type="simple">449960C4-C6B2-5722-AB61-692DA48D85D8</object-id><label>Figure 9.</label><caption><p>Examples of habitats where the <tp:taxon-name><tp:taxon-name-part taxon-name-part-type="genus" reg="Leptoconops">Leptoconops</tp:taxon-name-part></tp:taxon-name> species recorded in this study were recorded: <bold>A</bold>. Mediterranean scrub dominated by <italic><tp:taxon-name><tp:taxon-name-part taxon-name-part-type="genus" reg="Chamaerops">Chamaerops</tp:taxon-name-part> <tp:taxon-name-part taxon-name-part-type="species" reg="humilis">humilis</tp:taxon-name-part></tp:taxon-name></italic>; <bold>B</bold>. arable cropland margins; <bold>C</bold>. riverside vegetation; <bold>D</bold>. <italic><tp:taxon-name><tp:taxon-name-part taxon-name-part-type="genus" reg="Pistachia">Pistachia</tp:taxon-name-part> <tp:taxon-name-part taxon-name-part-type="species" reg="lentiscus">lentiscus</tp:taxon-name-part></tp:taxon-name></italic> scrub; <bold>E</bold>. transitional woodland scrub habitats.</p></caption><graphic xmlns:xlink="http://www.w3.org/1999/xlink" xlink:href="zookeys-1279-201_article-186179__-g009.jpg" id="oo_1629955.jpg" position="float" orientation="portrait" xlink:type="simple"><uri content-type="original_file" xlink:type="simple">https://binary.pensoft.net/fig/1629955</uri></graphic></fig></tp:treatment-sec></tp:taxon-treatment>
